# Supplementary material for: Sub-single exciton optical gain threshold in colloidal semiconductor quantum wells with gradient alloy shelling
Source: Nat Commun. 2020 Jul 3;11:3305. doi: 10.1038/s41467-020-17032-8 (PMC7335098; doi:10.1038/s41467-020-17032-8)
Supplement: Supplementary file 3 — Source data [file 41467_2020_17032_MOESM3_ESM.zip]

Archive with 12 entries (12 files):
- Nat comm data source file/Data source of Supplementary Figure  6.xlsx
- Nat comm data source file/Data source of Supplementary Figure  8.xlsx
- Nat comm data source file/Data source of Figure 2.xlsx
- Nat comm data source file/Data source of Supplementary Figure  7.xlsx
- Nat comm data source file/Data source of Supplementary Figure  4.xlsx
- Nat comm data source file/Data source of Figure 1.xlsx
- Nat comm data source file/Data source of Supplementary Figure  5.xlsx
- Nat comm data source file/Data source of Supplementary Figure  9.xlsx
- Nat comm data source file/Data source of Supplementary Figure  3.xlsx
- Nat comm data source file/Data source of Figure 4.xlsx
- Nat comm data source file/Data source of Figure 3.xlsx
- Nat comm data source file/Data source of Supplementary Figure  2.xlsx
