# Supplementary material for: Sub-single exciton optical gain threshold in colloidal semiconductor quantum wells with gradient alloy shelling
Source: Nat Commun. 2020 Jul 3;11:3305. doi: 10.1038/s41467-020-17032-8 (PMC7335098; doi:10.1038/s41467-020-17032-8)
Supplement: Supplementary file 3 — Source data [file 41467_2020_17032_MOESM3_ESM.zip › Nat comm data source file/Data source of Supplementary Figure 6.xlsx]

## Sheet: Figure 6
power intensity	number of samples
760	3
805	4
820	6
840	2
870	1

## Sheet: Extend Histogeram data_1
Sample_1	pump intensity (uJ/cm2)	integrated intensity (Arb units)
	0.17947	0.06777
	0.25089	0.07481
	0.33378	0.0882
	0.44849	0.11367
	0.59947	0.13392
	0.67717	0.14625
	0.71603	0.16598
	0.80854	0.19175
	0.91955	0.27956
	1.04721	0.3797
	1.12048	0.44779
	1.28552	0.57449
	1.45352	0.78109
	1.53826	0.8495
	1.64964	1
Sample_2	pump intensity (uJ/cm2)	integrated intensity (Arb units)
	0.05829	0.03985
	0.10277	0.05077
	0.13239	0.0617
	0.19864	0.07632
	0.28336	0.09476
	0.43333	0.11572
	0.64189	0.14346
	0.69853	0.15042
	0.76106	0.16562
	0.85015	0.21071
	0.94159	0.27108
	1.01416	0.33178
	1.08083	0.38766
	1.31976	0.47846
	1.46549	0.59205
	1.61416	0.7216
	1.81652	0.86263
	2	1
Sample_3	pump intensity (uJ/cm2)	integrated intensity (Arb units)
	0.19068	0.03808
	0.22807	0.04679
	0.3021	0.05523
	0.38585	0.06217
	0.50288	0.07748
	0.57878	0.08712
	0.62065	0.09014
	0.66103	0.09556
	0.68982	0.10082
	0.74292	0.1121
	0.7818	0.15149
	0.82629	0.25626
	0.88013	0.31649
	0.92051	0.39874
	0.98407	0.47652
	1.05437	0.54057
	1.11681	0.64331
	1.20766	0.74396
	1.26898	0.86484
	1.42938	1

## Sheet: Extend Histogeram data_2
Sample_1	pump intenisty (uJ/cm2)	integrated intensity (Arb units)
	0.1475	0.02152
	0.19872	0.02516
	0.2778	0.03026
	0.36958	0.03836
	0.4966	0.04561
	0.66377	0.05089
	0.69983	0.05389
	0.74982	0.05889
	0.79284	0.07728
	0.83996	0.14002
	0.89527	0.28208
	1.01819	0.42623
	1.07351	0.53269
	1.15955	0.65528
	1.24068	0.77616
	1.42342	1
Sample_2	pump intenisty (uJ/cm2)	integrated intensity (Arb units)
	0.18343	0.03041
	0.24856	0.03658
	0.32888	0.04501
	0.43688	0.05593
	0.58504	0.06515
	0.74242	0.07839
	0.79235	0.08683
	0.82925	0.15498
	0.86399	0.37698
	0.89438	0.44804
	0.92477	0.56945
	0.93888	0.68663
	1.00618	1
Sample_3	pump intenisty (uJ/cm2)	integrated intensity (Arb units)
	0.18343	0.02783
	0.24856	0.03226
	0.32888	0.0409
	0.43688	0.04832
	0.58504	0.0565
	0.74242	0.06692
	0.75707	0.07084
	0.79235	0.07856
	0.80646	0.08247
	0.82925	0.12662
	0.86399	0.17925
	0.93888	0.32053
	1.00618	0.66774
	1.05556	1
Sample_4	pump intenisty (uJ/cm2)	integrated intensity (Arb units)
	0.23041	0.04377
	0.27559	0.05053
	0.36504	0.06209
	0.46624	0.07256
	0.60765	0.0859
	0.74996	0.09865
	0.79875	0.10381
	0.81961	0.14982
	84.9673	0.20615
	0.86928	0.29854
	0.91802	0.48674
	0.94468	0.55597
	0.99844	0.79153
	1.06349	1

## Sheet: Extend Histogeram data_3
Sample_1	pump intensity (uJ/cm2)	integrated intensity (Arb units)
	0.18353	0.06356
	0.24726	0.07765
	0.34565	0.09522
	0.45985	0.11243
	0.61789	0.1343
	0.72597	0.14873
	0.78511	0.15088
	0.82589	0.1738
	0.87076	0.23515
	0.93295	0.37466
	0.98648	0.4742
	1.04511	0.52547
	1.11394	0.72228
	1.26688	1
Sample_2	pump intensity (uJ/cm2)	integrated intensity (Arb units)
	0.17931	0.04894
	0.23541	0.05646
	0.31534	0.06386
	0.42608	0.08067
	0.58082	0.09633
	0.81714	0.14971
	0.9409	0.24997
	1.07198	0.34405
	1.15027	0.40179
	1.31271	0.57256
	1.52538	0.7188
	1.77289	0.8361
	1.91956	1
Sample_3	pump intensity (uJ/cm2)	integrated intensity (Arb units)
	0.15116	0.02334
	0.19628	0.02817
	0.25718	0.03568
	0.34612	0.04258
	0.4504	0.05133
	0.60681	0.05892
	0.66946	0.06624
	0.76235	0.08662
	0.81405	0.12892
	0.84997	0.22143
	0.88941	0.36837
	0.9376	0.48094
	0.956	0.64431
	0.97265	0.70208
	1.002	0.87766
	1.03267	1
Sample_4	pump intensity (uJ/cm2)	integrated intensity (Arb units)
	0.11564	0.02105
	0.15669	0.02389
	0.20733	0.02921
	0.27541	0.03523
	0.36881	0.04229
	0.4995	0.05001
	0.56382	0.05612
	0.6343	0.06461
	0.66543	0.07147
	0.75267	0.08741
	0.81665	0.10189
	0.86557	0.21747
	0.93331	0.26597
	1.04621	0.46606
	1.19298	1
Sample_5	pump intensity (uJ/cm2)	integrated intensity (Arb units)
	0.21109	0.03808
	0.25248	0.04679
	0.33444	0.05523
	0.42715	0.06217
	0.55671	0.07748
	0.64073	0.08712
	0.68709	0.09014
	0.73179	0.09556
	0.76366	0.10082
	0.82244	0.1121
	0.86548	0.15149
	0.91474	0.25626
	0.97434	0.31649
	1.01904	0.39874
	1.08941	0.47652
	1.16722	0.54057
	1.23634	0.64331
	1.33692	0.74396
	1.4048	0.86484
	1.58237	1
Sample_6	pump intensity (uJ/cm2)	integrated intensity (Arb units)
	0.09131	0.00452
	0.17197	0.00692
	0.2288	0.00831
	0.30742	0.00927
	0.41091	0.01205
	0.49081	0.01339
	0.55422	0.01442
	0.63032	0.01758
	0.71782	0.02529
	0.82816	0.05937
	0.93469	0.09266
	1.05441	0.22201
	1.28955	0.62771
	1.48993	1

## Sheet: Extend Histogeram data_4
Sample_1	pump intensity (uJ/cm2)	integrated intensity (Arb units)
	0.24424	0.05984
	0.29213	0.07461
	0.38696	0.0886
	0.49423	0.09994
	0.64413	0.12208
	0.8467	0.16348
	0.95158	0.22352
	1.05838	0.28353
	1.12734	0.39685
	1.26048	0.5307
	1.35051	0.59893
	1.54686	0.88478
	1.64894	1
Sample_2	pump intensity (uJ/cm2)	integrated intensity (Arb units)
	0.24172	0.049
	0.28912	0.05726
	0.38297	0.06753
	0.48914	0.08415
	0.63749	0.10364
	0.73371	0.11368
	0.78679	0.12757
	0.83798	0.14907
	0.87448	0.21821
	0.90623	0.26277
	0.94178	0.34698
	0.96311	0.43456
	0.99107	0.52509
	1.02854	0.58907
	1.11572	0.82714
	1.16691	1

## Sheet: Extend Histogeram data_5
Sample_1	pump intenisty (uJ/cm2)	integrated intensity (Arb units)
	0.21691	0.03824
	0.29193	0.04555
	0.37987	0.05379
	0.51179	0.06343
	0.68658	0.07656
	0.79078	0.08449
	0.87097	0.10538
	0.93638	0.20164
	1.0088	0.28297
	1.07532	0.33674
	1.13075	0.45571
	1.19357	0.51403
	1.29038	0.59484
	1.38942	0.71493
	1.47071	0.87222
	1.57048	1
