# Supplementary material for: Sub-single exciton optical gain threshold in colloidal semiconductor quantum wells with gradient alloy shelling
Source: Nat Commun. 2020 Jul 3;11:3305. doi: 10.1038/s41467-020-17032-8 (PMC7335098; doi:10.1038/s41467-020-17032-8)
Supplement: Supplementary file 3 — Source data [file 41467_2020_17032_MOESM3_ESM.zip › Nat comm data source file/Data source of Supplementary Figure 8.xlsx]

## Sheet: Figure 8a
wavelength	DBR reflection	ASE spectrum
300.75	20.0592	--
301.22	23.0908	--
301.69	20.0501	--
302.17	20.4675	--
302.64	20.9851	--
303.11	21.2869	--
303.58	24.9416	--
304.05	18.4508	--
304.52	16.1591	--
304.99	22.7144	--
305.47	24.4333	--
305.94	19.8641	--
306.41	18.3304	--
306.88	21.8369	--
307.35	23.6037	--
307.82	22.6229	--
308.29	22.9008	--
308.76	17.6053	--
309.24	22.2427	--
309.71	23.5488	--
310.18	19.3961	--
310.65	25.0739	--
311.12	18.3606	--
311.59	21.0155	--
312.06	22.6016	--
312.53	18.188	--
313	16.181	--
313.47	19.287	--
313.95	21.3838	--
314.42	18.7078	--
314.89	22.5725	--
315.36	21.5814	--
315.83	22.5648	--
316.3	17.414	--
316.77	21.4446	--
317.24	16.5275	--
317.71	20.3698	--
318.18	24.9974	--
318.65	20.147	--
319.12	19.8523	--
319.59	22.5471	--
320.06	24.6045	--
320.53	15.8774	--
321	29.9125	--
321.48	23.5488	--
321.95	21.6501	--
322.42	23.9722	--
322.89	25.6129	--
323.36	22.6166	--
323.83	22.9684	--
324.3	20.5951	--
324.77	17.7086	--
325.24	20.375	--
325.71	20.7564	--
326.18	26.1633	--
326.65	20.8505	--
327.12	21.2426	--
327.59	21.0428	--
328.06	21.141	--
328.53	24.2724	--
329	18.8333	--
329.47	15.5963	--
329.94	24.0714	--
330.41	20.0524	--
330.88	18.7586	--
331.35	21.474	--
331.82	21.7577	--
332.29	19.8179	--
332.76	26.2967	--
333.23	22.544	--
333.7	16.5588	--
334.17	20.1769	--
334.64	16.0848	--
335.11	19.3394	--
335.58	22.8988	--
336.04	17.5	--
336.51	19.233	--
336.98	25.6191	--
337.45	17.6053	--
337.92	19.5338	--
338.39	18.1959	--
338.86	18.6511	--
339.33	24.9601	--
339.8	18.3571	--
340.27	21.5335	--
340.74	22.1138	--
341.21	12.7209	--
341.68	19.0632	--
342.15	23.5702	--
342.62	18.5233	--
343.09	20.7083	--
343.55	22.9531	--
344.02	23.2123	--
344.49	20.3366	--
344.96	21.7983	--
345.43	18.1757	--
345.9	21.4907	--
346.37	17.176	--
346.84	18.1164	--
347.31	19.5535	--
347.78	19.4407	--
348.24	20.4215	--
348.71	18.6721	--
349.18	14.7149	--
349.65	20.7386	--
350.12	21.0507	--
350.59	16.4375	--
351.06	19.1442	--
351.53	16.1349	--
351.99	15.197	--
352.46	15.9666	--
352.93	12.4935	--
353.4	18.6522	--
353.87	16.435	--
354.34	18.4654	--
354.81	26.3305	--
355.27	20.1154	--
355.74	14.8617	--
356.21	21.1044	--
356.68	20.7317	--
357.15	20.7654	--
357.62	17.7339	--
358.08	17.0256	--
358.55	19.3552	--
359.02	22.4068	--
359.49	20.0361	--
359.96	17.6174	--
360.43	19.0174	--
360.89	21.1673	--
361.36	23.5287	--
361.83	19.9491	--
362.3	18.9066	--
362.77	19.7944	--
363.23	18.7162	--
363.7	15.5199	--
364.17	17.8505	--
364.64	18.625	--
365.11	16.2006	--
365.57	18.5769	--
366.04	19.2668	--
366.51	17.2923	--
366.98	15.7783	--
367.44	19.9349	--
367.91	20.5	--
368.38	15.8494	--
368.85	19.7521	--
369.32	19.6604	--
369.78	17.4537	--
370.25	15.4364	--
370.72	19.7886	--
371.19	15.1704	--
371.65	17.0021	--
372.12	25.2764	--
372.59	17.6436	--
373.06	17.1981	--
373.52	20.4016	--
373.99	17.2304	--
374.46	16.2882	--
374.93	19.6379	--
375.39	16.3955	--
375.86	17.3876	--
376.33	17.6221	--
376.79	15.9951	--
377.26	15.6172	--
377.73	13.257	--
378.2	18.1487	--
378.66	15.814	--
379.13	18.4952	--
379.6	17.7013	--
380.06	18.5269	--
380.53	12.2351	--
381	14.1265	--
381.47	19.2057	--
381.93	15.5192	--
382.4	21.0618	--
382.87	18.0326	--
383.33	19.5105	--
383.8	19.6379	--
384.27	16.2421	--
384.73	18.8304	--
385.2	18.0719	--
385.67	18.4317	--
386.13	18.6858	--
386.6	18.3102	--
387.07	12.8007	--
387.53	10.549	--
388	12.2504	--
388.47	13.1814	--
388.93	15.9047	--
389.4	14.6544	--
389.87	15.448	--
390.33	15.7371	--
390.8	13.9708	--
391.26	15.3486	--
391.73	11.5262	--
392.2	14.1508	--
392.66	16.7006	--
393.13	13.7804	--
393.6	13.9543	--
394.06	14.4189	--
394.53	14.9096	--
395	12.7628	--
395.46	12.4881	--
395.93	16.7735	--
396.39	12.2643	--
396.86	15.7042	--
397.33	14.0694	--
397.79	12.8644	--
398.26	11.7974	--
398.72	12.3986	--
399.19	14.3896	--
399.66	12.3601	--
400.12	13.0049	--
400.59	11.6423	--
401.05	9.06488	--
401.52	11.4136	--
401.98	11.1925	--
402.45	10.8646	--
402.92	9.51395	--
403.38	12.6357	--
403.85	9.95707	--
404.31	13.2439	--
404.78	9.87572	--
405.24	10.3641	--
405.71	10.2394	--
406.17	11.5301	--
406.64	10.5994	--
407.11	10.1247	--
407.57	7.93001	--
408.04	9.05568	--
408.5	8.69797	--
408.97	7.33084	--
409.43	6.85253	--
409.9	10.5943	--
410.36	9.16006	--
410.83	11.564	--
411.29	10.5206	--
411.76	9.11746	--
412.22	10.0964	--
412.69	8.80366	--
413.15	7.2443	--
413.62	9.6635	--
414.08	7.35617	--
414.55	9.63307	--
415.01	7.7673	--
415.48	9.35427	--
415.94	10.6852	--
416.41	8.96588	--
416.87	8.21729	--
417.34	8.15542	--
417.8	9.89894	--
418.27	7.89782	--
418.73	7.46359	--
419.2	9.37684	--
419.66	9.11192	--
420.13	8.50336	--
420.59	10.1401	--
421.06	9.81606	--
421.52	9.83333	--
421.99	8.78531	--
422.45	8.39675	--
422.92	9.43867	--
423.38	9.14892	--
423.84	8.22449	--
424.31	9.04642	--
424.77	6.2393	--
425.24	8.17281	--
425.7	7.2515	--
426.17	7.11314	--
426.63	6.45633	--
427.09	6.46823	--
427.56	6.77847	--
428.02	6.01878	--
428.49	6.9539	--
428.95	8.64125	--
429.42	6.32892	-19
429.88	6.774	-1
430.34	7.29505	-32
430.81	6.92857	20
431.27	6.8438	6
431.74	6.64983	-5
432.2	6.11115	30
432.66	6.33192	14
433.13	7.98309	4
433.59	6.50917	-35
434.06	5.35961	13
434.52	6.90295	-6
434.98	6.11453	-16
435.45	6.44148	4
435.91	7.07289	-9
436.38	6.20984	-44
436.84	5.03568	-37
437.3	5.28911	4
437.77	6.28431	-4
438.23	7.40188	29
438.69	5.95593	-23
439.16	6.9192	3
439.62	7.75029	27
440.08	4.66208	-24
440.55	5.71628	-15
441.01	7.65327	10
441.47	5.57236	22
441.94	5.19697	-13
442.4	6.89601	-11
442.86	5.54705	-26
443.33	6.47628	4
443.79	5.5664	-23
444.25	5.25806	-22
444.72	5.94059	-3
445.18	5.26386	-26
445.64	5.22146	-32
446.11	6.09068	5
446.57	5.58139	2
447.03	5.33523	-23
447.5	6.25965	-1
447.96	3.33387	53
448.42	4.74926	21
448.89	4.9666	-26
449.35	4.37019	51
449.81	4.50496	10
450.27	4.41905	-27
450.74	4.69924	-14
451.2	4.43236	-4
451.66	2.00368	-25
452.13	4.45453	-23
452.59	4.55312	19
453.05	4.42532	33
453.51	5.59132	22
453.98	4.21247	12
454.44	3.83145	-14
454.9	4.34444	5
455.37	4.6733	-52
455.83	4.80951	10
456.29	5.92835	9
456.75	4.74906	-16
457.22	4.8415	-18
457.68	4.83129	10
458.14	4.10969	17
458.6	4.93396	13
459.07	4.98767	-41
459.53	5.60947	17
459.99	5.36925	-24
460.45	6.41801	17
460.91	5.20395	-4
461.38	5.17546	-1
461.84	5.7345	23
462.3	5.06661	-8
462.76	5.74168	9
463.23	5.5	36
463.69	4.58558	20
464.15	5.9507	-7
464.61	5.28071	-8
465.07	5.74418	9
465.54	5.59139	23
466	5.14732	64
466.46	5.93049	16
466.92	5.83514	11
467.38	4.30917	-17
467.85	5.79166	-2
468.31	5.38565	-4
468.77	4.82405	4
469.23	5.23515	10
469.69	4.85226	36
470.15	4.52739	8
470.62	5.3772	-10
471.08	5.06414	-2
471.54	4.81416	10
472	5.11205	-2
472.46	4.55478	-5
472.92	4.04672	8
473.39	4.03168	-13
473.85	4.40052	20
474.31	3.80603	-17
474.77	3.74274	3
475.23	3.51709	29
475.69	2.67842	19
476.16	2.71232	-40
476.62	2.90092	32
477.08	2.847	18
477.54	2.94733	-9
478	2.70691	-3
478.46	3.0925	-44
478.92	2.50128	17
479.38	4.0103	-21
479.85	3.15931	31
480.31	3.17334	21
480.77	4.24885	30
481.23	3.57658	-27
481.69	3.52706	11
482.15	3.09206	20
482.61	3.33348	46
483.07	3.31599	-27
483.53	3.94675	-5
483.99	3.6728	21
484.46	3.72075	-30
484.92	4.20136	-9
485.38	3.5	24
485.84	4.234	-15
486.3	4.43057	0
486.76	3.45231	-12
487.22	4.69046	-21
487.68	4.27627	14
488.14	4.84682	12
488.6	4.61255	44
489.06	4.15579	5
489.52	5.05372	-22
489.98	4.90575	-7
490.45	5.02876	-11
490.91	4.88259	14
491.37	4.73705	-39
491.83	4.83402	7
492.29	5.16232	-4
492.75	4.69164	-6
493.21	4.33361	-24
493.67	4.9406	29
494.13	4.81561	1
494.59	4.3598	-2
495.05	3.98291	-15
495.51	3.77671	8
495.97	3.89796	13
496.43	3.28472	-38
496.89	3.33388	14
497.35	3.80839	11
497.81	3.38739	-26
498.27	3.25296	8
498.73	3.58188	3
499.19	3.53635	34
499.65	3.27082	-19
500.11	2.73549	49
500.57	2.58357	-18
501.03	2.60695	-5
501.49	2.06868	-33
501.95	2.51538	50
502.41	1.95557	32
502.87	2.24696	-40
503.33	2.14771	28
503.79	1.79522	-12
504.25	2.08539	11
504.71	1.42253	13
505.17	2.41087	-33
505.63	1.83323	-17
506.09	1.58115	1
506.55	1.71457	0
507.01	1.50192	-9
507.47	1.25577	-8
507.93	2.20583	1
508.39	2.27403	-31
508.84	1.95916	19
509.3	3.02455	8
509.76	2.40496	12
510.22	2.86469	11
510.68	2.04019	16
511.14	2.35953	-14
511.6	2.87729	8
512.06	3.35161	-18
512.52	3.61804	10
512.98	2.96009	-15
513.44	3.26718	9
513.9	3.7768	-36
514.36	3.12263	40
514.82	2.68842	-2
515.27	3.90725	37
515.73	3.46688	21
516.19	3.21914	-22
516.65	3.27666	-16
517.11	3.05245	-7
517.57	3.40907	-1
518.03	3.16319	11
518.49	3.65898	-17
518.95	3.52676	37
519.4	2.61821	-16
519.86	2.76166	-6
520.32	2.75943	52
520.78	2.55986	36
521.24	1.83894	9
521.7	2.13185	-36
522.16	2.142	42
522.62	2.10467	0
523.07	2.08315	12
523.53	1.88134	-13
523.99	1.80861	8
524.45	1.6405	50
524.91	1.79746	-31
525.37	1.71201	-29
525.83	1.31586	43
526.28	2.10941	31
526.74	2.0453	-42
527.2	1.79768	8
527.66	1.41459	-15
528.12	2.26673	6
528.58	2.01374	-44
529.03	1.92295	19
529.49	2.7359	16
529.95	2.82454	-3
530.41	2.84081	9
530.87	3.47795	-3
531.32	3.98051	15
531.78	3.76228	25
532.24	4.32421	-5
532.7	4.7282	9
533.16	4.30036	10
533.61	5.27683	14
534.07	5.87594	-11
534.53	5.71794	22
534.99	5.73024	12
535.45	6.31619	-14
535.9	6.27972	10
536.36	6.32798	24
536.82	6.88567	27
537.28	6.79931	17
537.74	6.88867	4
538.19	6.93205	-8
538.65	7.10327	-11
539.11	6.75318	3
539.57	6.9127	-20
540.02	6.43717	-11
540.48	6.05747	10
540.94	6.07605	-20
541.4	5.63588	-9
541.85	4.99886	31
542.31	4.82361	-2
542.77	3.87379	19
543.23	3.57403	-10
543.68	3.64737	-8
544.14	2.88251	-34
544.6	2.71546	-9
545.06	2.8036	18
545.51	2.77643	8
545.97	2.96681	-1
546.43	3.78195	-38
546.88	4.14581	-31
547.34	5.74984	15
547.8	8.06838	8
548.26	10.1636	-17
548.71	12.3789	-20
549.17	15.7841	-13
549.63	19.542	6
550.08	22.4123	37
550.54	27.0888	-12
551	30.5307	22
551.45	34.9452	9
551.91	38.9499	-16
552.37	43.4659	17
552.83	47.0875	26
553.28	51.5915	20
553.74	56.315	21
554.2	60.3404	9
554.65	63.4988	-6
555.11	65.2948	29
555.57	67.9078	-11
556.02	71.4857	45
556.48	73.9062	-9
556.94	74.7872	3
557.39	77.7072	15
557.85	79.9822	23
558.3	79.9827	34
558.76	82.7794	-7
559.22	81.7888	-7
559.67	83.6876	6
560.13	86.2275	10
560.59	86.2835	50
561.04	86.4328	17
561.5	88.7546	-13
561.96	88.7606	-11
562.41	89.8703	32
562.87	88.82	-6
563.32	90.5585	14
563.78	90.6599	32
564.24	90.4	34
564.69	90.889	-41
565.15	91.2501	-29
565.6	91.5272	1
566.06	92.4099	32
566.52	91.2823	-5
566.97	91.3849	7
567.43	91.7213	-14
567.88	93.7365	-7
568.34	93.3185	-4
568.8	92.1125	57
569.25	92.8744	-13
569.71	94.0961	17
570.16	94.0538	1
570.62	93.349	-40
571.08	93.3957	-29
571.53	94.2135	4
571.99	93.8096	-17
572.44	94.171	8
572.9	93.8234	-10
573.35	93.852	-16
573.81	92.8435	1
574.26	93.6115	-29
574.72	93.615	38
575.18	94.2234	15
575.63	94.8745	-50
576.09	94.0713	-10
576.54	94.7893	-15
577	95.0105	-20
577.45	94.1845	21
577.91	95.1054	-13
578.36	95.2434	-6
578.82	95.8246	-6
579.27	94.5591	-11
579.73	94.8719	-27
580.18	94.9243	6
580.64	95.7303	41
581.09	94.6658	-46
581.55	93.8233	-16
582	93.4198	-24
582.46	93.9755	11
582.91	94.4157	9
583.37	95.044	-5
583.82	94.2141	-12
584.28	94.4234	14
584.73	94.6095	3
585.19	95.6139	10
585.64	94.9025	3
586.1	95.1152	13
586.55	94.1312	18
587.01	95.4872	5
587.46	93.2674	-1
587.92	94.952	-35
588.37	94.7012	-49
588.83	93.7032	6
589.28	94.7924	-4
589.74	95.4917	27
590.19	95.633	-4
590.65	93.9613	36
591.1	94.4465	-29
591.55	95.7691	-4
592.01	96.1509	-9
592.46	94.6759	20
592.92	94.6537	18
593.37	94.5228	4
593.83	94.7672	8
594.28	95.1928	33
594.73	95.2302	-17
595.19	94.9231	-11
595.64	95.185	16
596.1	95.1128	57
596.55	94.7565	-3
597.01	94.2688	-19
597.46	94.572	12
597.91	94.9271	8
598.37	94.9553	16
598.82	95.666	17
599.28	95.3706	5
599.73	94.8114	-25
600.18	96.1254	28
600.64	93.8667	16
601.09	95.154	33
601.55	94.9073	6
602	96.1049	26
602.45	95.0036	-6
602.91	95.2936	14
603.36	94.0015	17
603.81	94.0007	-23
604.27	94.9553	57
604.72	94.6398	21
605.18	95.545	9
605.63	95.1688	25
606.08	95.0221	24
606.54	95.6601	34
606.99	95.1966	36
607.44	94.8035	38
607.9	94.5346	30
608.35	94.265	51
608.8	94.6371	34
609.26	95.3167	24
609.71	93.6639	-7
610.16	93.9818	15
610.62	94.6783	13
611.07	95.0805	64
611.52	93.6911	85
611.98	96.0567	3
612.43	94.0714	36
612.88	94.1415	23
613.34	95.714	51
613.79	94.7905	48
614.24	94.1662	48
614.7	93.8328	35
615.15	94.2936	50
615.6	94.3382	51
616.06	95.8733	58
616.51	94.2073	33
616.96	95.1837	77
617.41	94.8105	64
617.87	94.4909	39
618.32	94.4298	73
618.77	94.8539	58
619.23	94.3628	82
619.68	94.9097	91
620.13	95.4029	111
620.58	94.6763	126
621.04	95.6133	92
621.49	94.4497	120
621.94	94.5634	98
622.39	94.6124	133
622.85	95.6262	142
623.3	94.8863	138
623.75	94.4128	108
624.2	94.7742	172
624.66	94.533	210
625.11	95.04	192
625.56	95.8176	197
626.01	94.784	210
626.47	94.8786	178
626.92	94.8718	207
627.37	94.297	213
627.82	95.1369	243
628.28	93.9662	215
628.73	94.4467	286
629.18	94.6289	282
629.63	95.3725	242
630.08	93.5966	242
630.54	94.0425	227
630.99	95.684	283
631.44	94.5854	353
631.89	95.3609	309
632.34	93.4704	334
632.8	93.6753	409
633.25	94.9662	328
633.7	94.9758	362
634.15	94.0147	409
634.6	94.028	434
635.06	94.734	491
635.51	94.2092	502
635.96	94.8338	510
636.41	95.3972	500
636.86	94.7405	535
637.31	95.3021	591
637.77	94.8759	678
638.22	95.4431	759
638.67	95.1505	920
639.12	94.8459	1053
639.57	94.4381	1195
640.02	95.4971	1455
640.48	95.0556	1705
640.93	94.3984	2113
641.38	95.1975	2432
641.83	94.9485	2816
642.28	94.8766	3330
642.73	94.3876	3917
643.18	94.5031	4526
643.64	95.6247	5150
644.09	94.7965	5698
644.54	94.8862	6428
644.99	94.5952	7320
645.44	94.3433	8261
645.89	95.0696	9508
646.34	94.9541	10257
646.79	94.7555	11043
647.24	94.7696	11226
647.7	95.1089	11128
648.15	94.994	10679
648.6	94.312	10050
649.05	95.6439	9483
649.5	95.4836	9252
649.95	96.1636	8684
650.4	94.511	7719
650.85	94.3147	6495
651.3	95.4891	5517
651.75	94.9728	4666
652.2	95.2184	3676
652.66	94.8784	3224
653.11	96.0545	2643
653.56	94.3796	2181
654.01	94.3433	1738
654.46	96.2326	1430
654.91	94.7993	1225
655.36	94.557	981
655.81	94.9842	824
656.26	95.6928	801
656.71	94.9179	679
657.16	94.0463	604
657.61	94.9818	559
658.06	94.5446	500
658.51	95.8084	469
658.96	94.9098	475
659.41	94.4002	486
659.86	93.9279	435
660.31	93.8612	466
660.76	94.3344	347
661.21	95.4611	376
661.66	94.5209	386
662.11	95.3868	354
662.56	94.7965	350
663.02	95.3329	382
663.47	93.885	358
663.92	94.5607	299
664.37	95.2108	317
664.82	95.1057	318
665.27	93.5661	251
665.72	94.2977	280
666.17	94.4167	247
666.61	94.2758	248
667.06	94.8407	252
667.51	95.1472	270
667.96	95.2348	193
668.41	95.9071	195
668.86	94.6121	216
669.31	94.8335	200
669.76	95.1396	191
670.21	94.8775	166
670.66	94.9996	173
671.11	94.7172	228
671.56	94.0608	128
672.01	95.1234	168
672.46	95.0539	143
672.91	95.1364	182
673.36	93.968	132
673.81	94.9455	120
674.26	94.1615	197
674.71	95.1129	112
675.16	94.4991	100
675.61	95.3001	125
676.06	95.258	133
676.51	94.9045	132
676.95	95.3932	119
677.4	94.6941	94
677.85	93.8872	141
678.3	94.746	98
678.75	94.8578	96
679.2	94.4345	107
679.65	95.1784	73
680.1	94.5839	97
680.55	94.7686	91
681	94.5256	77
681.45	96.2299	110
681.89	96.0728	10
682.34	94.6479	78
682.79	94.6954	61
683.24	94.2991	61
683.69	94.7006	77
684.14	95.7065	72
684.59	95.5023	97
685.04	95.1338	17
685.49	94.1357	34
685.93	94.3319	86
686.38	94.2025	71
686.83	94.1177	68
687.28	94.8834	6
687.73	94.203	32
688.18	95.1834	41
688.63	93.804	51
689.07	94.2803	21
689.52	94.0969	10
689.97	94.5518	32
690.42	94.4048	30
690.87	94.6468	47
691.32	95.6977	73
691.76	94.7872	-13
692.21	94.0895	14
692.66	94.6434	54
693.11	93.7946	2
693.56	94.2322	33
694.01	94.7827	40
694.45	95.2452	21
694.9	95.1844	40
695.35	94.9844	-7
695.8	94.1668	58
696.25	95.1768	39
696.69	94.5044	23
697.14	95.356	1
697.59	94.8024	56
698.04	94.3635	45
698.49	95.5113	22
698.93	94.7752	16
699.38	94.7279	58
699.83	94.018	-6
700.28	94.3	9
700.72	93.7383	-56
701.17	93.4648	28
701.62	94.1454	19
702.07	93.4531	29
702.52	95.5289	-8
702.96	94.1364	15
703.41	94.2055	34
703.86	95.0736	-12
704.31	94.6936	23
704.75	94.4943	21
705.2	95.0439	44
705.65	94.6446	5
706.1	94.9291	15
706.54	94.2447	19
706.99	94.5354	22
707.44	94.4091	-1
707.89	94.6449	6
708.33	94.9933	22
708.78	94.4557	3
709.23	95.142	10
709.67	94.9768	26
710.12	94.0409	16
710.57	93.4404	26
711.02	94.0806	-8
711.46	94.6823	9
711.91	94.2389	22
712.36	94.3763	10
712.8	93.8872	-1
713.25	94.2973	-20
713.7	94.6751	20
714.15	95.0083	-26
714.59	94.7868	14
715.04	93.4011	17
715.49	93.8599	-33
715.93	94.5544	8
716.38	94.397	-17
716.83	94.6042	-24
717.27	94.1333	25
717.72	94.0612	10
718.17	94.4756	-26
718.61	94.7138	7
719.06	94.1177	28
719.51	93.6394	18
719.95	93.1954	9
720.4	92.7811	25
720.85	93.2143	33
721.29	93.2559	17
721.74	93.2576	-1
722.19	93.8805	-40
722.63	93.4894	2
723.08	92.7493	31
723.52	93.2573	14
723.97	93.2993	-28
724.42	93.592	19
724.86	93.7467	-15
725.31	92.4266	-2
725.76	91.6117	1
726.2	92.2093	18
726.65	92.1667	-14
727.09	91.4103	-20
727.54	91.4605	16
727.99	90.9515	6
728.43	90.613	-8
728.88	90.2213	10
729.32	89.6005	-15
729.77	90.2607	-18
730.22	89.5928	-12
730.66	88.3747	-10
731.11	89.0474	-12
731.55	87.9383	-7
732	88.0772	-26
732.45	86.8402	1
732.89	86.8791	22
733.34	86.0808	18
733.78	84.6333	-9
734.23	83.7222	-3
734.67	83.3474	-47
735.12	82.0755	24
735.57	81.1535	0
736.01	79.5799	0
736.46	78.1379	13
736.9	76.7147	-26
737.35	75.4879	6
737.79	73.2854	6
738.24	71.1199	12
738.68	68.9823	19
739.13	66.6388	11
739.57	64.0987	-11
740.02	60.5331	21
740.47	57.0081	3
740.91	53.2745	-37
741.36	49.45	9
741.8	45.3098	4
742.25	41.204	35
742.69	36.7356	20
743.14	31.9916	-30
743.58	27.5058	57
744.03	22.5808	33
744.47	18.7774	39
744.92	15.1081	15
745.36	12.0368	-71
745.81	9.63466	18
746.25	7.5218	30
746.7	6.47436	2
747.14	6.08289	1
747.59	6.49091	-31
748.03	7.42356	35
748.48	9.24686	-42
748.92	11.0923	6
749.37	13.7409	30
749.81	16.3295
750.25	19.2737
750.7	22.0977
751.14	25.5486
751.59	28.5735
752.03	31.1403
752.48	33.8185
752.92	36.5628
753.37	38.8581
753.81	42.1983
754.26	44.0024
754.7	45.6457
755.14	48.0183
755.59	49.4057
756.03	51.1409
756.48	52.6783
756.92	53.9257
757.37	54.9566
757.81	56.5367
758.25	58.0861
758.7	59.2741
759.14	60.5333
759.59	61.1628
760.03	62.2445
760.47	62.9566
760.92	63.2048
761.36	64.3207
761.81	64.1397
762.25	64.5884
762.69	65.6511
763.14	66.1136
763.58	66.0872
764.03	66.4563
764.47	67.4224
764.91	67.9194
765.36	67.886
765.8	68.1787
766.24	69.1154
766.69	69.0542
767.13	68.6942
767.57	68.6184
768.02	68.8729
768.46	69.1756
768.91	69.1904
769.35	68.7101
769.79	69.0458
770.24	68.8025
770.68	69.1522
771.12	69.4409
771.57	69.1501
772.01	69.4643
772.45	69.1711
772.9	69.1881
773.34	69.7375
773.78	68.9161
774.23	68.7892
774.67	68.3583
775.11	68.1289
775.55	67.6248
776	67.9814
776.44	67.3816
776.88	67.1949
777.33	67.2435
777.77	67.372
778.21	66.7071
778.66	65.6156
779.1	65.9277
779.54	65.1826
779.98	65.0755
780.43	64.2562
780.87	63.6849
781.31	63.3173
781.75	63.0987
782.2	62.5136
782.64	62.289
783.08	62.2711
783.53	61.0359
783.97	60.398
784.41	59.8793
784.85	58.9784
785.3	58.571
785.74	57.5417
786.18	57.1733
786.62	56.584
787.06	56.0139
787.51	54.0341
787.95	52.739
788.39	52.7705
788.83	51.671
789.28	51.3235
789.72	50.2567
790.16	49.0182
790.6	48.7683
791.04	47.3644
791.49	45.6895
791.93	44.5424
792.37	43.97
792.81	42.1491
793.25	40.9126
793.7	40.2174
794.14	38.9335
794.58	37.7132
795.02	36.3188
795.46	34.6071
795.91	33.1147
796.35	32.1878
796.79	30.8778
797.23	29.326
797.67	27.9246
798.11	26.4017
798.56	25.1027
799	23.9182
799.44	22.3147
799.88	20.7604
800.32	19.4082
800.76	17.9088
801.21	16.8673
801.65	15.6499
802.09	14.2076
802.53	12.8786
802.97	11.8962
803.41	10.5668
803.85	9.3927
804.29	8.09888
804.74	7.1478
805.18	6.63319
805.62	5.60423
806.06	4.95321
806.5	4.26829
806.94	3.51796
807.38	3.24635
807.82	2.76963
808.26	2.29449
808.71	2.00042
809.15	2.00623
809.59	1.87644
810.03	1.7486
810.47	1.86862
810.91	2.19174
811.35	2.27798
811.79	2.76892
812.23	3.20204
812.67	3.54226
813.11	4.09057
813.55	4.93431
814	5.33799
814.44	5.93833
814.88	6.96464
815.32	7.75016
815.76	8.49019
816.2	9.29324
816.64	10.2292
817.08	11.1321
817.52	11.9052
817.96	12.964
818.4	13.5824
818.84	15.0188
819.28	15.5058
819.72	16.6891
820.16	17.576
820.6	18.2491
821.04	19.5151
821.48	20.4626
821.92	21.3054
822.36	22.0794
822.8	23.0863
823.24	23.6857
823.68	24.7466
824.12	25.6715
824.56	26.6268
825	27.4119
825.44	28.0285
825.88	28.7664
826.32	29.5115
826.76	30.2808
827.2	30.9738
827.64	31.8676
828.08	32.6703
828.52	33.3255
828.96	34.1215
829.4	34.955
829.84	35.7373
830.28	36.1131
830.72	36.6805
831.16	36.7015
831.6	37.0318
832.04	37.9686
832.48	38.3494
832.92	38.8112
833.36	39.6699
833.79	39.807
834.23	40.6086
834.67	40.8024
835.11	40.5765
835.55	41.2871
835.99	41.9449
836.43	42.2121
836.87	42.4363
837.31	42.7285
837.75	42.6493
838.19	43.3727
838.63	43.1905
839.07	44.3291
839.5	44.281
839.94	44.6369
840.38	44.7535
840.82	44.5952
841.26	44.6745
841.7	44.8351
842.14	45.2838
842.58	45.4352
843.02	46.2798
843.45	46.06
843.89	45.5932
844.33	45.5972
844.77	46.2207
845.21	46.1247
845.65	46.3427
846.09	46.3148
846.52	46.2758
846.96	46.1973
847.4	46.1906
847.84	46.1435
848.28	46.2978
848.72	46.0645
849.16	46.0839
849.59	46.0953
850.03	45.5827
850.47	46.1065
850.91	46.1669
851.35	45.9269
851.78	45.3173
852.22	45.6144
852.66	45.878
853.1	45.3535
853.54	45.4683
853.98	44.9733
854.41	45.2687
854.85	44.3286
855.29	44.5847
855.73	43.9527
856.17	44.3607
856.6	43.5085
857.04	43.4116
857.48	43.382
857.92	43.5491
858.35	43.7313
858.79	42.8741
859.23	42.5339
859.67	42.6737
860.11	42.0364
860.54	41.7275
860.98	41.2416
861.42	41.0518
861.86	41.2575
862.29	40.4394
862.73	40.7126
863.17	40.361
863.61	39.7186
864.04	39.0992
864.48	39.1203
864.92	38.2015
865.36	37.9987
865.79	37.1543
866.23	37.097
866.67	36.2939
867.1	35.8761
867.54	35.4987
867.98	34.6856
868.42	33.9874
868.85	33.8075
869.29	32.7934
869.73	32.1596
870.16	32.1867
870.6	31.507
871.04	31.235
871.48	30.1301
871.91	30.5144
872.35	29.4064
872.79	29.1539
873.22	28.1072
873.66	27.5281
874.1	27.1403
874.53	26.9049
874.97	25.8569
875.41	25.5794
875.84	25.4667
876.28	24.3613
876.72	24.255
877.15	23.3147
877.59	22.9704
878.03	22.3208
878.46	21.7945
878.9	21.2211
879.34	20.2633
879.77	19.5041
880.21	19.2392
880.64	18.2812
881.08	17.7935
881.52	17.5029
881.95	16.6268
882.39	15.7717
882.83	15.6648
883.26	14.9402
883.7	14.3516
884.13	13.8166
884.57	13.2762
885.01	12.6044
885.44	12.0687
885.88	11.4131
886.31	10.9659
886.75	10.3228
887.19	9.66875
887.62	9.00052
888.06	8.66625
888.49	8.40933
888.93	7.68698
889.37	7.42952
889.8	6.96328
890.24	6.63977
890.67	6.29718
891.11	5.70537
891.54	5.47378
891.98	4.80459
892.42	4.72651
892.85	4.16857
893.29	4.19536
893.72	3.7359
894.16	3.34903
894.59	3.22321
895.03	3.08047
895.46	2.74605
895.9	2.552
896.33	2.23522
896.77	2.19075
897.21	2.08086
897.64	1.81174
898.08	1.69194
898.51	2.00501
898.95	1.73407
899.38	1.67594
899.82	1.6489
900.25	1.5615
900.69	1.38088
901.12	1.49822
901.56	1.63215
901.99	1.8267
902.43	1.78529
902.86	2.09181
903.3	2.18695
903.73	2.4409
904.17	2.28762
904.6	2.63463
905.04	2.83425
905.47	3.07761
905.9	3.31684
906.34	3.52921
906.77	3.79026
907.21	4.04786
907.64	4.07341
908.08	4.51592
908.51	4.82482
908.95	5.03716
909.38	5.50537
909.82	5.58682
910.25	6.0689
910.68	6.46567
911.12	6.84087
911.55	7.49338
911.99	7.61626
912.42	7.88585
912.86	8.64162
913.29	8.61939
913.72	9.1669
914.16	9.25854
914.59	9.72642
915.03	10.216
915.46	10.4201
915.9	10.8639
916.33	11.1477
916.76	11.8844
917.2	11.8509
917.63	12.4872
918.07	12.9525
918.5	13.7312
918.93	13.8342
919.37	13.6802
919.8	14.5296
920.23	14.5936
920.67	14.9798
921.1	15.6991
921.54	15.8385
921.97	16.3237
922.4	16.8605
922.84	16.9267
923.27	17.2839
923.7	17.9388
924.14	17.85
924.57	18.4096
925	18.8076
925.44	19.0531
925.87	19.7694
926.3	19.634
926.74	20.0145
927.17	20.4912
927.6	20.7218
928.04	20.9421
928.47	21.1483
928.9	21.4435
929.34	22.0553
929.77	22.1162
930.2	22.073
930.64	22.8195
931.07	22.9815
931.5	22.8739
931.94	23.0242
932.37	23.3667
932.8	24.2308
933.23	23.8866
933.67	24.2194
934.1	24.4094
934.53	24.9135
934.97	24.8889
935.4	25.5889
935.83	25.7046
936.26	24.9525
936.7	25.3409
937.13	25.6872
937.56	26.1229
937.99	25.769
938.43	26.8231
938.86	27.1607
939.29	26.6492
939.72	26.7753
940.16	27.1511
940.59	27.1952
941.02	27.413
941.45	27.9367
941.89	27.439
942.32	28.0549
942.75	27.6398
943.18	27.4824
943.62	27.8933
944.05	27.8186
944.48	27.6227
944.91	28.4833
945.34	28.3698
945.78	29.0349
946.21	28.4826
946.64	27.9453
947.07	28.0127
947.51	28.2658
947.94	29.4122
948.37	29.2619
948.8	28.0958
949.23	28.7131
949.66	29.2574
950.1	28.8425
950.53	28.881
950.96	28.5528
951.39	29.1033
951.82	29.0774
952.26	29.157
952.69	28.9091
953.12	29.1182
953.55	29.0225
953.98	28.8805
954.41	29.8165
954.84	29.0957
955.28	28.8333
955.71	28.3779
956.14	28.7833
956.57	28.7401
957	29.781
957.43	28.9959
957.86	29.1621
958.3	29.3771
958.73	28.7645
959.16	29.1282
959.59	28.8689
960.02	28.8212
960.45	28.3845
960.88	28.4651
961.31	28.2743
961.74	28.1881
962.18	27.9083
962.61	28.2165
963.04	27.7357
963.47	27.4106
963.9	27.0587
964.33	27.2591
964.76	27.3133
965.19	27.1045
965.62	26.9412
966.05	26.4758
966.48	26.5897
966.92	26.8753
967.35	26.6586
967.78	26.449
968.21	26.0043
968.64	25.4904
969.07	25.6351
969.5	25.0958
969.93	25.3232
970.36	25.0033
970.79	24.8678
971.22	24.5761
971.65	24.9212
972.08	24.5535
972.51	24.2295
972.94	23.642
973.37	23.3007
973.8	23.1859
974.23	23.4293
974.66	22.7413
975.09	22.8515
975.52	22.6758
975.95	22.6058
976.38	22.1725
976.81	22.1052
977.24	21.8415
977.67	21.4646
978.1	21.2217
978.53	21.2762
978.96	20.9891
979.39	20.4292
979.82	20.2793
980.25	19.6795
980.68	20.0349
981.11	19.7373
981.54	19.0379
981.97	18.8862
982.4	18.3718
982.83	18.274
983.26	18.2451
983.69	17.6628
984.12	17.4552
984.55	17.5634
984.98	17.4734
985.41	16.9578
985.84	16.5963
986.27	16.4095
986.7	16.3487
987.13	15.9134
987.56	15.9687
987.98	15.1707
988.41	14.8971
988.84	14.8165
989.27	14.7118
989.7	14.4069
990.13	13.6161
990.56	13.3724
990.99	13.6192
991.42	13.122
991.85	13.0424
992.28	13.1454
992.71	12.3997
993.13	12.5336
993.56	11.8736
993.99	11.4615
994.42	11.661
994.85	11.2294
995.28	10.7738
995.71	10.7111
996.14	10.1955
996.56	9.93255
996.99	9.82668
997.42	9.53901
997.85	9.34761
998.28	8.78548
998.71	8.42945
999.14	8.81619
999.57	8.17308
999.99	7.93597
1000.42	8.3641
1000.85	7.55829
1001.28	7.10809
1001.71	7.14473
1002.14	7.00526
1002.56	6.91633
1002.99	6.42609
1003.42	6.09854
1003.85	6.33942
1004.28	5.81318
1004.71	5.66732
1005.13	5.34772
1005.56	5.06308
1005.99	5.06208
1006.42	4.9385
1006.85	4.75199
1007.27	4.51096
1007.7	4.41512
1008.13	4.16734
1008.56	4.22323
1008.99	4.50868
1009.41	4.08743
1009.84	3.70179
1010.27	3.69515
1010.7	3.95849
1011.12	3.7056
1011.55	3.6169
1011.98	3.36433
1012.41	2.95952
1012.84	2.82665
1013.26	3.30335
1013.69	2.99187
1014.12	2.76034
1014.55	2.8921
1014.97	2.57076
1015.4	2.366
1015.83	2.46455
1016.26	2.39579
1016.68	2.55291
1017.11	2.46997
1017.54	2.33505
1017.97	2.60195
1018.39	2.41997
1018.82	2.35374
1019.25	2.17789
1019.67	2.00237
1020.1	2.34106
1020.53	2.30841
1020.96	1.8435
1021.38	2.11152
1021.81	2.10683
1022.24	2.35169
1022.66	2.36522
1023.09	2.37898
1023.52	2.35324
1023.94	2.70402
1024.37	2.53208
1024.8	2.66614
1025.23	2.42085
1025.65	2.68156
1026.08	2.66509
1026.51	2.61903
1026.93	2.69902
1027.36	2.73125
1027.79	3.17011
1028.21	2.94516
1028.64	3.28902
1029.07	3.16033
1029.49	3.35243
1029.92	3.40623
1030.34	3.86682
1030.77	3.92208
1031.2	3.87689
1031.62	3.84876
1032.05	4.15772
1032.48	3.95391
1032.9	4.22479
1033.33	4.98965
1033.76	4.80395
1034.18	5.21773
1034.61	5.00812
1035.03	4.76954
1035.46	5.62416
1035.89	5.59032
1036.31	5.73183
1036.74	5.90066
1037.16	5.44828
1037.59	5.50606
1038.02	6.43894
1038.44	5.97383
1038.87	6.6026
1039.29	6.09509
1039.72	6.61023
1040.15	6.82507
1040.57	7.24024
1041	6.96394
1041.42	7.39243
1041.85	7.59469
1042.27	7.34077
1042.7	7.49111
1043.13	7.9335
1043.55	7.89965
1043.98	8.00329
1044.4	7.68812
1044.83	8.97954
1045.25	9.03963
1045.68	8.9168
1046.1	8.98591
1046.53	10.0455
1046.96	8.59398
1047.38	9.25933
1047.81	9.53164
1048.23	10.1659
1048.66	9.79149
1049.08	10.2955
1049.51	10.7342
1049.93	11.3371
1050.36	10.7004
1050.78	11.229
1051.21	10.9156
1051.63	11.8325
1052.06	12.0643
1052.48	11.2362
1052.91	12.2759
1053.33	12.0303
1053.76	11.9451
1054.18	12.0733
1054.61	12.1705
1055.03	13.2132
1055.46	12.5429
1055.88	12.5887
1056.31	13.1593
1056.73	13.5938
1057.16	12.8602
1057.58	12.5723
1058	14.2033
1058.43	14.2653
1058.85	13.7081
1059.28	14.4214
1059.7	14.3618
1060.13	14.6095
1060.55	14.6878
1060.98	14.1596
1061.4	15.3406
1061.82	14.9908
1062.25	15.6572
1062.67	16.6787
1063.1	15.7878
1063.52	16.0166
1063.95	15.0297
1064.37	14.9853
1064.79	15.2485
1065.22	16.5543
1065.64	15.4371
1066.07	15.8562
1066.49	15.8907
1066.91	16.198
1067.34	16.3265
1067.76	16.7666
1068.19	16.4627
1068.61	17.7582
1069.03	17.0788
1069.46	16.9199
1069.88	17.3442
1070.31	16.946
1070.73	17.2903
1071.15	18.1163
1071.58	17.3152
1072	16.8827
1072.42	17.4375
1072.85	17.1094
1073.27	17.917
1073.7	18.2944
1074.12	17.0297
1074.54	18.2106
1074.97	18.1149
1075.39	17.779
1075.81	17.7591
1076.24	17.8941
1076.66	19.5121
1077.08	18.4672
1077.51	17.7764
1077.93	19.6058
1078.35	19.011
1078.78	17.4039
1079.2	19.07
1079.62	19.3393
1080.04	19.3284
1080.47	19.9238
1080.89	17.8047
1081.31	18.1902
1081.74	18.7421
1082.16	19.4742
1082.58	19.4586
1083.01	19.4095
1083.43	19.6565
1083.85	17.87
1084.27	18.9682
1084.7	19.2437
1085.12	21.5445
1085.54	20.7015
1085.97	19.9317
1086.39	19.2276
1086.81	20.0637
1087.23	20.3026
1087.66	18.1483
1088.08	19.0309
1088.5	18.4251
1088.92	19.3787
1089.35	17.3465
1089.77	19.107
1090.19	20.0053
1090.61	19.3713
1091.04	18.7752
1091.46	18.8042
1091.88	19.573
1092.3	19.1894
1092.73	18.9302
1093.15	18.6268
1093.57	18.7344
1093.99	17.253
1094.41	19.2444
1094.84	20.7295
1095.26	17.7026
1095.68	20.2081
1096.1	19.8512
1096.52	19.4852
1096.95	18.8886
1097.37	19.5052
1097.79	20.8851
1098.21	19.5895
1098.63	19.2035
1099.06	19.7363
1099.48	19.9688
1099.9	19.3251
1100.32	20.0703
1100.74	21.1771
1101.16	18.1303
1101.59	19.3994
1102.01	17.1978
1102.43	18.6975
1102.85	19.4003
1103.27	18.4681
1103.69	19.0315
1104.12	19.2613
1104.54	18.0416
1104.96	19.7041
1105.38	18.1014
1105.8	19.6529
1106.22	19.8042
1106.64	19.4155
1107.06	19.5941
1107.49	18.9301
1107.91	19.2261
1108.33	19.4408
1108.75	18.6855
1109.17	16.6273
1109.59	19.0693
1110.01	17.9852
1110.43	17.6204
1110.86	18.4048
1111.28	19.0116
1111.7	18.3483
1112.12	20.0614
1112.54	19.2113
1112.96	18.32
1113.38	16.0046
1113.8	16.6699
1114.22	18.7101
1114.64	18.2723
1115.06	18.5949
1115.48	16.1136
1115.91	18.5769
1116.33	18.631
1116.75	18.6984
1117.17	16.6548
1117.59	16.5145
1118.01	14.7747
1118.43	16.3576
1118.85	18.4618
1119.27	17.6522
1119.69	18.9248
1120.11	17.8326
1120.53	17.8326
1120.95	17.8326
1121.37	17.8326
1121.79	17.8326
1122.21	17.8326
1122.63	17.8326
1123.05	17.8326
1123.47	17.8326
1123.89	17.8326
1124.31	17.8326
1124.73	17.8326
1125.15	17.8326
1125.57	17.8326
1125.99	17.8326
1126.41	17.8326
1126.83	17.8326
1127.25	17.8326
1127.67	17.8326
1128.09	17.8326
1128.51	17.8326
1128.93	17.8326
1129.35	17.8326
1129.77	17.8326
1130.19	17.8326
1130.61	17.8326
1131.03	17.8326
1131.45	17.8326
1131.87	17.8326
1132.29	17.8326
1132.71	17.8326
1133.13	17.8326
1133.55	17.8326
