# Supplementary material for: Sub-single exciton optical gain threshold in colloidal semiconductor quantum wells with gradient alloy shelling
Source: Nat Commun. 2020 Jul 3;11:3305. doi: 10.1038/s41467-020-17032-8 (PMC7335098; doi:10.1038/s41467-020-17032-8)
Supplement: Supplementary file 3 — Source data [file 41467_2020_17032_MOESM3_ESM.zip › Nat comm data source file/Data source of Figure 2.xlsx]

## Sheet: Figure 2a
wavelength (nm)	<N0>=0	<N0>=0.06	<N0>=0.13	<N0>=0.39	<N0>=0.78	<N0>=1.30	<N0>=2.59
614.848	0.11175	0.1094	0.10791	0.10194	0.09043	0.07392	0.07419
616.032	0.11361	0.11071	0.10889	0.102	0.08881	0.07052	0.0691
617.216	0.11547	0.11209	0.10998	0.10178	0.08686	0.06695	0.06343
618.4	0.11729	0.11336	0.11065	0.10128	0.08442	0.06241	0.05736
619.584	0.1191	0.11426	0.11138	0.10055	0.08187	0.05778	0.05123
620.769	0.12256	0.11691	0.11347	0.1008	0.0799	0.05414	0.04653
621.954	0.12413	0.11746	0.11349	0.09913	0.07625	0.04861	0.03975
623.139	0.12558	0.1179	0.11337	0.09709	0.07218	0.04268	0.03279
624.325	0.1269	0.11817	0.11282	0.09485	0.06801	0.03673	0.02632
625.51	0.12804	0.11806	0.1123	0.096	0.06374	0.03126	0.02041
626.696	0.1285	0.1178	0.1118	0.091	0.059	0.027	0.015
627.882	0.12921	0.11748	0.11069	0.08782	0.05652	0.02313	0.01291
629.069	0.12908	0.11682	0.11002	0.08631	0.05449	0.02139	0.01221
630.255	0.12628	0.11405	0.1072	0.08335	0.05259	0.01992	0.01146
631.442	0.12116	0.10955	0.10304	0.08002	0.05046	0.01988	0.01176
632.629	0.11897	0.1084	0.10241	0.08102	0.05379	0.02536	0.01945
633.816	0.10698	0.09781	0.09257	0.07329	0.04924	0.02318	0.01709
635.004	0.09714	0.08949	0.08528	0.06884	0.04776	0.02497	0.01881
636.191	0.08195	0.07586	0.07259	0.05875	0.04076	0.02086	0.01392
637.379	0.07256	0.06803	0.06538	0.05424	0.03938	0.02202	0.01623
638.567	0.06123	0.05785	0.05587	0.04688	0.03486	0.02059	0.01466
639.756	0.05148	0.04887	0.04741	0.04035	0.03057	0.0184	0.01295
640.944	0.03877	0.03671	0.03553	0.02992	0.02184	0.01165	0.0054
642.133	0.03194	0.03038	0.02939	0.02473	0.01792	0.00964	0.00366
643.322	0.02459	0.02312	0.02231	0.01857	0.01318	0.00582	-7.99596e-05
644.511	0.01948	0.01833	0.01763	0.01435	0.00956	0.00357	-0.00227
645.701	0.01537	0.01446	0.01379	0.011	0.00704	0.00194	-0.00375
646.89	0.01216	0.0113	0.01089	0.00842	0.00508	0.000639842	-0.00466
648.08	0.00972	0.00891	0.00859	0.00642	0.0034	-0.000589256	-0.00548
649.27	0.00769	0.00709	0.00662	0.00474	0.00196	-0.0013	-0.00611
650.461	0.00613	0.00556	0.00527	0.00363	0.00131	-0.00174	-0.00614
651.651	0.00402	0.00357	0.0032	0.00165	-0.000267151	-0.00284	-0.00732
652.842	0.0039	0.00348	0.00319	0.00187	0.000217582	-0.0022	-0.00602
654.033	0.00328	0.00289	0.00255	0.00162	-8.94863e-05	-0.00215	-0.00563
655.224	0.00258	0.00232	0.00194	0.00121	-0.000311168	-0.00217	-0.00549
656.416	0.00203	0.00176	0.0015	0.000856182	-0.000403159	-0.00208	-0.00536
657.607	0.00179	0.00159	0.00133	0.000761196	-0.000469573	-0.00194	-0.00479
658.799	0.00131	0.00113	0.000921518	0.000392947	-0.000601559	-0.00169	-0.00467
659.991	0.00123	0.00109	0.000831163	0.000421273	-0.000533672	-0.00168	-0.00405
661.184	0.00101	0.000824559	0.000737746	0.000376208	-0.000555661	-0.00161	-0.00396
662.376	0.000865116	0.000692589	0.000644237	0.000253028	-0.000582136	-0.00118	-0.00371
663.569	0.000734884	0.000579939	0.00062829	0.000171147	-0.000242039	-0.00102	-0.00332
664.762	0.000669767	0.000602734	0.00051702	0.000145592	-0.000413749	-0.00105	-0.003
665.956	0.000521395	0.000323593	0.00036645	5.21646e-05	-0.000586297	-0.000978605	-0.00282
667.149	0.000443256	0.000317981	0.000246553	7.73217e-05	-0.000497404	-0.000898502	-0.00258
668.343	0.000376744	0.000283338	0.000249272	0.000174546	-0.000451827	-0.00091886	-0.00227
669.537	0.000327907	0.000274061	0.000313621	0.000143292	-0.000320445	-0.000639126	-0.00234
670.731	0.000259535	0.000212282	0.000270524	0.000101293	-0.000400905	-0.000638267	-0.0019
671.925	0.000244651	0.00013586	0.000149047	2.15742e-05	-0.000297107	-0.000885019	-0.00177
673.12	0.000223256	0.00011886	0.000101278	-9.2001e-07	-0.000259162	-0.000434986	-0.00171
674.315	0.000200465	9.49706e-05	0.000142223	6.31025e-05	2.46409e-05	-0.000511623	-0.00173
675.51	0.00018093	5.12599e-05	0.000184227	6.77434e-05	-0.000181707	-0.00062896	-0.00156
676.705	0.000166512	3.90391e-05	7.96984e-05	3.24457e-05	-0.00036206	-0.000647774	-0.00155
677.901	0.000117209	-1.02632e-05	1.82469e-06	-6.96652e-06	-0.000181692	-0.000336637	-0.0013
679.096	0.000124186	-9.00997e-05	0.000101109	3.40762e-05	-0.000384605	-0.000398891	-0.00128
680.292	0.000109767	5.37184e-06	4.27345e-05	4.8229e-05	-0.000396826	-0.000437485	-0.000972829
681.488	8.13953e-05	-3.39893e-05	-2.6297e-05	3.96371e-05	-0.000190033	-0.000297726	-0.00104
682.685	8.13953e-05	-1.97036e-05	4.95272e-05	6.60107e-05	-0.000395528	-0.000487835	-0.000850336
683.881	5.30233e-05	-4.69767e-05	-3.37899e-05	2.99463e-05	-0.000303021	-0.000270054	-0.000766303
685.078	3.90698e-05	9.73115e-05	3.90698e-05	-0.000102688	-0.000153238	-0.000189502	-0.000828381
686.275	3.90698e-05	8.19269e-05	-7.30181e-05	9.1817e-05	-6.3128e-05	-0.000255436	-0.000810799
687.473	3.25581e-06	9.84922e-06	-3.85024e-05	0.00013952	-0.000269272	-0.000308832	-0.000536431
688.67	1.06977e-05	1.90647e-06	7.3335e-05	-5.30386e-05	-2.11705e-05	-0.000207984	-0.000583909
689.868	-2.51163e-05	-0.000133907	-2.95119e-05	-6.02811e-05	-6.138e-05	-0.000208633	-0.000757893

## Sheet: Figure 2b
<N0>	deltaA/A0
0.06495	0.05967
0.12989	0.11626
0.38967	0.3395
0.77935	1.01
1.29891	1.14
2.59782	2.01
5.19564	2.63
10.3913	3.92
12.9891	4.51
19.4837	4.84

## Sheet: Figure 2c
Time (ps)	<N0>=0.39	<N0>=0.78	<N0>=1.30	<N0>=2.59	<N0>=3.70
-10.0019	0.1509	0.11759	0.11339	0.11688	0.15681
-3.07258	0.13204	0.12313	0.11452	0.13733	0.16599
-2.74858	0.1509	0.11621	0.11452	0.13636	0.1418
-2.37525	0.15562	0.13004	0.1372	0.12564	0.1493
-1.99917	0.09903	0.10929	0.11112	0.12467	0.15264
-1.91922	0.06602	0.12866	0.11339	0.11493	0.15181
-1.91657	0.10375	0.11621	0.11225	0.11201	0.16098
-1.91525	0.09432	0.12174	0.12359	0.12077	0.15598
-1.59919	0.10846	0.13419	0.11792	0.11688	0.16098
-1.59919	0.09432	0.13004	0.13833	0.10324	0.17516
-1.4405	0.10375	0.13419	0.10091	0.13733	0.16015
-1.38719	0.08488	0.11068	0.11679	0.13733	0.14847
-1.38587	0.12261	0.12866	0.09638	0.13441	0.16766
-1.37122	0.08488	0.11621	0.11112	0.1422	0.14764
-1.3699	0.09903	0.09961	0.12132	0.1198	0.16682
-1.26055	0.09903	0.11483	0.11452	0.14025	0.16098
-1.2579	0.07074	0.12036	0.10318	0.12954	0.15181
-1.2579	0.09903	0.11898	0.1372	0.14025	0.16766
-1.12454	0.10375	0.09684	0.12472	0.12564	0.181
-1.12322	0.09903	0.09269	0.12246	0.11201	0.19018
-1.12057	0.10846	0.11759	0.12246	0.13538	0.16098
-1.02454	0.15562	0.11759	0.12246	0.1237	0.15598
-1.02322	0.10375	0.11483	0.11452	0.09935	0.17016
-1.02058	0.06602	0.12728	0.12813	0.12467	0.17266
-0.92455	0.14619	0.12036	0.12132	0.11688	0.17266
-0.92323	0.08488	0.08992	0.13153	0.11493	0.18851
-0.92058	0.10846	0.09684	0.12586	0.11883	0.17266
-0.82852	0.13204	0.08301	0.12359	0.1198	0.15931
-0.8272	0.13676	0.14526	0.1406	0.1461	0.17016
-0.82587	0.13676	0.10099	0.12586	0.12759	0.15014
-0.71255	0.09432	0.13834	0.13266	0.12759	0.15848
-0.71123	0.13676	0.13004	0.09751	0.12954	0.17683
-0.70858	0.07545	0.09546	0.11225	0.12564	0.15765
-0.58184	0.12261	0.11068	0.11565	0.12175	0.16515
-0.57919	0.13204	0.11898	0.12586	0.1198	0.16682
-0.51388	0.10846	0.10791	0.10545	0.11493	0.17766
-0.51256	0.13204	0.12728	0.10432	0.11785	0.15848
-0.51124	0.10375	0.13143	0.10885	0.1159	0.15681
-0.38052	0.07074	0.11344	0.09978	0.12564	0.16265
-0.37788	0.12261	0.09961	0.13493	0.12175	0.15014
-0.31125	0.16505	0.14249	0.15307	0.12857	0.18601
-0.3085	0.13204	0.12728	0.13946	0.12759	0.19351
-0.22183	0.08488	0.1674	0.15874	0.15779	0.19435
-0.21918	0.10375	0.16048	0.16895	0.12759	0.18851
-0.1432	0.12733	0.28776	0.24605	0.19187	0.23105
-0.14055	0.14619	0.27392	0.23471	0.22402	0.23355
-0.13791	0.17448	0.28222	0.22791	0.21622	0.22521
-0.01919	0.13204	0.45239	0.4388	0.42076	0.44625
-0.01655	0.16034	0.45239	0.45921	0.42563	0.43374
0.05008	0.30181	0.51464	0.55559	0.53277	0.59555
0.05151	0.27823	0.53263	0.56693	0.54056	0.60973
0.13278	0.37255	0.59073	0.65084	0.69153	0.75904
0.13411	0.37726	0.61563	0.6361	0.70224	0.74235
0.19148	0.46686	0.66405	0.70866	0.76068	0.84829
0.19413	0.51402	0.64192	0.7132	0.76458	0.84745
0.19545	0.48101	0.66405	0.73474	0.79769	0.84245
0.34346	0.54703	0.75121	0.82091	0.91846	1.02095
0.34478	0.56118	0.74153	0.81978	0.89412	1.01761
0.40744	0.65078	0.79825	0.89802	0.9808	1.09268
0.41009	0.67435	0.80101	0.86287	0.97398	1.08767
0.45678	0.65549	0.78995	0.90255	1.00028	1.13021
0.53277	0.67907	0.87295	0.94337	1.07722	1.21613
0.53541	0.70265	0.87295	0.98079	1.06846	1.20695
0.63144	0.6885	0.8605	1.05109	1.18047	1.29703
0.63276	0.78282	0.92137	1.0046	1.18534	1.30788
0.63409	0.77339	0.88817	1.03408	1.18339	1.31038
0.73144	0.79225	0.92829	1.05789	1.2652	1.37711
0.73276	0.73094	0.90616	1.0851	1.2428	1.39546
0.81811	0.8064	0.98501	1.12365	1.29637	1.46302
0.81943	0.85827	0.96149	1.09304	1.29734	1.47804
0.90081	0.91957	0.95734	1.12932	1.32851	1.5064
0.90346	0.84884	0.99055	1.1588	1.32364	1.53142
0.9061	0.88656	1.01821	1.15427	1.35189	1.5064
1.01678	0.85355	0.98225	1.14633	1.36844	1.56812
1.01942	0.89128	0.96841	1.16447	1.37331	1.58564
1.09551	0.92429	1.02513	1.12479	1.3665	1.58981
1.09684	0.91957	0.98086	1.17468	1.38013	1.60232
1.22745	0.90071	1.00576	1.18035	1.4113	1.64319
1.2301	0.90071	1.00715	1.17354	1.41617	1.63902
1.30344	0.87242	0.98916	1.19509	1.43857	1.67572
1.30608	0.85827	1.0113	1.16901	1.42396	1.68072
1.30883	0.93844	0.98363	1.18035	1.43175	1.66571
1.38217	0.90071	1.00161	1.21096	1.43565	1.69157
1.38217	0.8677	0.96564	1.20189	1.42299	1.70575
1.3835	0.91486	0.9781	1.20076	1.43175	1.70992
1.38614	0.84884	1.003	1.18602	1.41812	1.70825
1.55012	0.89599	0.96564	1.18715	1.47363	1.73995
1.55277	0.85827	0.9864	1.21663	1.45123	1.72159
1.67545	0.88656	0.99608	1.20303	1.46195	1.74578
1.67545	0.91957	1.03067	1.17921	1.47266	1.77081
1.67677	0.93844	1.02237	1.20756	1.47363	1.74412
1.67809	0.88656	1.02375	1.18375	1.47071	1.73244
1.84075	0.94787	1.01545	1.20756	1.47266	1.75162
1.84218	0.90071	1.04727	1.22797	1.47558	1.71576
1.8435	0.8677	1.02237	1.21663	1.48922	1.74161
1.96618	0.82054	1.02098	1.19736	1.47071	1.74328
2.00483	0.88656	1.02928	1.152	1.50285	1.74662
2.01816	0.91014	1.04727	1.21777	1.48532	1.77665
2.01948	0.82997	1.04312	1.17241	1.48727	1.76914
2.01948	0.96202	1.02375	1.20643	1.46876	1.77831
2.13545	0.92429	1.04173	1.20529	1.50578	1.8
2.13809	0.94315	1.00438	1.20076	1.50285	1.79166
2.13809	0.91486	1.02652	1.18148	1.50285	1.78916
2.2328	0.90071	1.01406	1.20416	1.51259	1.76413
2.23412	0.90071	0.99885	1.22343	1.48337	1.76413
2.34083	0.95258	1.07079	1.20983	1.48727	1.75996
2.34348	0.89599	1.04173	1.25065	1.48922	1.74578
2.3448	0.92429	1.04588	1.24158	1.49798	1.77081
2.49546	0.87713	1.01268	1.20869	1.50285	1.79083
2.52618	0.91957	1.0196	1.22684	1.51065	1.77331
2.55812	0.89128	1.03067	1.21663	1.49798	1.77331
2.58477	0.90543	1.01268	1.24271	1.5048	1.78582
2.65547	0.94315	1.05142	1.25632	1.51941	1.77331
2.65811	0.87713	1.01821	1.2291	1.51259	1.75663
2.72485	0.89599	1.003	1.23817	1.51162	1.80667
2.74346	0.91014	0.99885	1.20643	1.49896	1.78499
2.75018	0.84884	1.02098	1.24951	1.51454	1.76747
2.75018	0.89599	1.01545	1.21436	1.49701	1.75162
2.7515	0.8677	1.02652	1.2189	1.51552	1.76163
2.86075	0.91014	1.0362	1.24044	1.49896	1.84171
2.86075	0.88656	1.0196	1.24611	1.50967	1.77915
2.96878	0.89599	1.0196	1.2121	1.49117	1.79333
2.97011	0.90543	1.03205	1.24158	1.4863	1.80667
3.06349	0.88185	1.04312	1.21777	1.49701	1.77581
3.06613	0.88656	1.02375	1.23024	1.53597	1.77331
3.06613	0.89599	1.03067	1.2257	1.48143	1.81335
3.16084	0.90071	1.04727	1.2121	1.49993	1.77581
3.16084	0.8677	1.06525	1.2121	1.52233	1.76247
3.16349	0.87713	1.01545	1.20529	1.48532	1.79249
3.25412	0.86298	1.01683	1.22684	1.51454	1.80751
3.25545	0.91014	0.99055	1.22003	1.52818	1.78582
3.32879	0.93844	1.03482	1.22117	1.48337	1.79917
3.33276	0.89599	1.03482	1.22117	1.50675	1.79249
3.41678	0.89128	1.04173	1.2189	1.51552	1.78916
3.42075	0.8677	1.03067	1.22117	1.49701	1.78916
3.44476	0.88656	1.03897	1.20983	1.51844	1.80584
3.44476	0.92429	1.03343	1.19849	1.50285	1.80584
3.57283	0.91957	1.02513	1.17921	1.50383	1.77414
3.57547	0.93844	1.01683	1.19055	1.51746	1.77998
3.67282	0.87713	1.04035	1.20983	1.51454	1.79249
3.67415	0.92429	1.03758	1.17808	1.49604	1.81251
3.67547	0.89128	1.02928	1.2291	1.4785	1.8
3.80079	0.89599	1.0279	1.19169	1.49214	1.80918
3.80212	0.90071	1.00715	1.2223	1.46097	1.77581
3.80344	0.91486	1.05833	1.20189	1.48435	1.77998
3.87811	0.90071	0.9947	1.23931	1.49506	1.75663
3.88075	0.93844	1.04173	1.18148	1.48922	1.76413
3.88217	0.93372	1.00023	1.20416	1.49214	1.79083
4.02612	0.92901	1.02237	1.19622	1.48532	1.80501
4.02744	0.88656	0.9864	1.18715	1.49993	1.75579
4.11411	0.91957	1.02652	1.19395	1.54961	1.77581
4.11818	0.92429	1.04035	1.19849	1.50967	1.79083
4.11818	0.92429	0.97533	1.20643	1.51552	1.76997
4.19946	0.92429	1.03758	1.22343	1.50772	1.78415
4.2021	0.87713	0.99885	1.20303	1.49214	1.78582
4.34747	0.89128	1.00991	1.20756	1.52623	1.79083
4.35011	0.87713	1.03482	1.22684	1.49604	1.75663
4.43017	0.89128	1.01821	1.15427	1.50578	1.79166
4.52081	0.88656	1.02237	1.20529	1.51844	1.80501
4.64084	0.89599	0.99746	1.20303	1.5087	1.74995
4.75813	0.93372	1.02513	1.2121	1.52526	1.78415
4.86077	0.90071	1.05142	1.21777	1.49506	1.76914
4.96748	0.89128	1.03482	1.18488	1.51065	1.81168
5.06351	0.92429	1.02652	1.20869	1.51454	1.79166
5.15679	0.90071	1.00991	1.18715	1.51552	1.78165
5.26076	0.90543	1.03205	1.22003	1.50578	1.8025
5.35811	0.87713	1.05695	1.18488	1.51357	1.78248
5.4581	0.91486	1.04035	1.18602	1.51649	1.78666
5.56084	0.8677	1.003	1.18942	1.49311	1.77748
5.66481	0.85355	1.02098	1.2155	1.48532	1.76747
5.76084	0.88656	1.01821	1.24611	1.48727	1.73828
5.85809	0.91486	1.05418	1.24498	1.51259	1.78248
5.96744	0.82997	1.05833	1.24158	1.48727	1.76997
6.06082	0.88185	1.02928	1.23817	1.46876	1.74745
6.16743	0.88656	1.00023	1.23931	1.49701	1.78165
6.24749	0.92429	1.0196	1.23591	1.49019	1.77831
6.36213	0.8677	1.01545	1.2257	1.49214	1.8
6.45684	0.86298	1.02375	1.22797	1.47461	1.8025
6.55012	0.90071	1.05003	1.21663	1.5311	1.82169
6.6488	0.89599	1.00161	1.19622	1.51162	1.78582
6.75815	0.87242	0.97256	1.22117	1.50091	1.76413
6.85418	0.88185	1.003	1.19395	1.50967	1.76747
6.96079	0.88185	1.03482	1.22457	1.50578	1.77665
7.0501	0.91014	1.04865	1.22797	1.5087	1.76997
7.15549	0.83469	1.00438	1.23251	1.4824	1.81501
7.25142	0.87713	1.03343	1.18715	1.48824	1.80167
7.3568	0.87242	1.00853	1.20983	1.5048	1.81752
7.45548	0.94315	1.0196	1.22684	1.50285	1.80084
7.5395	0.90071	1.03343	1.21323	1.50578	1.78832
7.64479	0.88185	1.04588	1.23251	1.51357	1.81752
7.75811	0.87713	1.05003	1.23817	1.50383	1.82002
7.85282	0.91486	1.03897	1.23817	1.51746	1.80667
7.96614	0.90543	1.01821	1.24838	1.49896	1.85505
8.05016	0.87713	1.00023	1.2223	1.51844	1.7683
8.16216	0.91014	1.0196	1.24725	1.52039	1.77665
8.26877	0.89599	0.99885	1.24838	1.51162	1.77081
8.36744	0.82526	1.03482	1.23024	1.52623	1.77331
8.45279	0.8677	1.06802	1.24044	1.51065	1.795
8.56347	0.84412	1.02375	1.23931	1.51065	1.78916
8.66347	0.86298	1.02237	1.24725	1.49019	1.8
8.76478	0.88185	1.02652	1.22684	1.51259	1.80918
8.86875	0.90543	1.02237	1.23024	1.48727	1.77248
8.96213	0.93844	1.03897	1.24725	1.50772	1.7608
9.05145	0.90071	1.04173	1.23591	1.52331	1.78332
9.16212	0.89599	1.00161	1.24838	1.49993	1.75996
9.26212	0.88185	1.0362	1.2223	1.49506	1.77665
9.35947	0.96673	1.01545	1.22343	1.50285	1.78499
9.45682	0.89599	1.06249	1.24384	1.48532	1.78582
9.57014	0.90071	1.03897	1.24838	1.51844	1.79166
9.65142	0.85827	1.02098	1.25745	1.51259	1.79917
9.75681	0.97616	1.02098	1.24951	1.51259	1.7608
9.8568	0.8677	1.04312	1.2223	1.53597	1.77248
9.95548	0.8677	1.06525	1.24158	1.52233	1.77915
10.0501	0.90071	1.04865	1.20416	1.5272	1.78499
10.1621	0.93372	0.99885	1.22457	1.50188	1.78332
10.2487	0.88185	1.02098	1.24725	1.51746	1.77414
10.3594	0.86298	1.07217	1.23591	1.51162	1.77581
10.4648	0.94315	1.05418	1.22797	1.53694	1.77498
10.5714	0.89599	0.99608	1.26425	1.51259	1.75663
10.8622	0.88185	0.99608	1.23364	1.51746	1.80667
11.4715	0.90071	1.03067	1.23817	1.52623	1.76914
11.8848	0.90543	1.00023	1.23364	1.5087	1.80834
12.4261	0.88656	1.0528	1.25405	1.50383	1.80501
12.9168	0.91957	1.02928	1.22457	1.4863	1.73661
13.4275	0.89128	1.02375	1.23251	1.46779	1.77164
13.9061	0.91486	0.9947	1.22343	1.50091	1.73995
14.4221	0.92429	1.04312	1.23251	1.49993	1.7316
14.9101	0.93372	1.0279	1.24044	1.49701	1.78082
15.4234	0.94315	1.04588	1.25858	1.51259	1.76163
15.9115	0.93844	1.06802	1.24158	1.4785	1.79416
16.4102	0.90071	1.0445	1.26085	1.51941	1.78082
16.9195	0.89599	1.0528	1.22684	1.50967	1.77665
17.4061	0.86298	1.07355	1.24611	1.52623	1.73995
17.9115	0.89128	1.04727	1.22457	1.50383	1.71659
18.4102	0.91014	1.0445	1.2291	1.49701	1.7266
18.9141	0.89599	1.04727	1.23817	1.49896	1.77248
19.4048	0.89128	1.03482	1.20303	1.50675	1.77831
19.9142	0.88656	1.02237	1.23364	1.47656	1.75996
20.4021	0.92901	1.00576	1.20756	1.48824	1.74829
25.5061	0.90071	1.04588	1.2291	1.4824	1.7608
30.5341	0.8677	1.02513	1.23477	1.46974	1.71576
40.5008	0.89599	1.06249	1.2189	1.46876	1.70241
50.5101	0.81583	0.98778	1.2291	1.4561	1.67906
60.5074	0.91957	1.02098	1.18375	1.42104	1.64903
70.5061	0.86298	1.003	1.19962	1.42883	1.624
80.4941	0.86298	0.99193	1.15994	1.39766	1.59898
90.5008	0.84412	1.03067	1.17808	1.38987	1.54727
100.466	0.85355	1.00023	1.13499	1.36357	1.53392
110.473	0.89128	0.99608	1.14747	1.37137	1.55227
120.478	0.87242	0.99885	1.15427	1.35676	1.50223
130.483	0.82526	0.98501	1.16107	1.34117	1.52558
150.475	0.84412	0.9781	1.12932	1.33922	1.45218
170.489	0.86298	0.94628	1.13273	1.2954	1.44717
190.502	0.85827	0.93936	1.11345	1.25741	1.42298
210.493	0.87242	0.94489	1.11912	1.24864	1.3988
230.481	0.83469	0.94766	1.11572	1.2165	1.38295
250.51	0.86298	0.94074	1.09191	1.2204	1.35959
270.511	0.8677	0.93382	1.06356	1.2165	1.31455
290.502	0.82054	0.94351	1.06696	1.21261	1.30955
310.498	0.84412	0.93521	1.04882	1.19021	1.30371
330.502	0.80168	0.91584	1.02614	1.18826	1.28786
350.487	0.83941	0.94074	1.01821	1.16878	1.26534
370.484	0.85827	0.89924	1.02388	1.16878	1.24532
390.474	0.81111	0.91307	0.99213	1.15709	1.23448
410.497	0.79696	0.93244	1.0046	1.12787	1.20111
430.494	0.81111	0.92691	0.99213	1.13079	1.20111
450.501	0.78753	0.8771	0.98079	1.11034	1.19778
470.513	0.79696	0.8937	1.00914	1.08696	1.16775
490.501	0.81111	0.85774	0.96378	1.07917	1.17108
510.496	0.81583	0.87987	0.98192	1.07235	1.13272
530.497	0.77339	0.82315	0.96491	1.08209	1.1494
550.51	0.7781	0.87434	0.96151	1.0743	1.12521
570.508	0.7781	0.82868	0.95244	1.0782	1.10436
590.517	0.74509	0.82592	0.95017	1.06359	1.10519
610.511	0.79696	0.8522	0.95017	1.03826	1.09685
630.509	0.78753	0.81485	0.9343	1.04021	1.07683
650.502	0.75452	0.82038	0.9343	1.03339	1.06015
670.503	0.78282	0.83007	0.91843	1.02658	1.05431
690.498	0.72623	0.80931	0.90709	1.02268	1.0468
710.494	0.76395	0.82038	0.88441	0.99444	1.04847
730.503	0.76395	0.82177	0.89235	0.9847	1.04513
750.509	0.78753	0.81623	0.89575	0.9769	1.03763
770.497	0.82054	0.82453	0.87988	0.97593	1.01928
790.475	0.73566	0.81485	0.89802	0.96619	0.99759
810.47	0.75452	0.81762	0.85947	0.98177	1.00093
830.489	0.78282	0.81762	0.87761	0.94476	0.99676
850.509	0.75452	0.79271	0.86854	0.97009	0.97841
870.523	0.74981	0.80101	0.88781	0.95255	0.97674
890.482	0.80168	0.80931	0.87194	0.96132	0.97507
910.474	0.74037	0.75536	0.86854	0.93113	0.95172
930.479	0.74981	0.75951	0.87194	0.93989	0.94087
950.487	0.75924	0.78026	0.8538	0.93697	0.94337
970.526	0.74981	0.78856	0.84019	0.92528	0.95422
990.523	0.70736	0.77611	0.85606	0.93892	0.94838
1010.5	0.74037	0.78718	0.83792	0.90386	0.93754
1030.5	0.78282	0.77196	0.84359	0.9058	0.94087
1050.49	0.73094	0.78026	0.85266	0.89119	0.94671
1070.49	0.75452	0.76089	0.80504	0.89119	0.92085
1090.5	0.75452	0.75398	0.80844	0.88925	0.92669
1110.51	0.73094	0.79133	0.82658	0.89022	0.91585
1130.48	0.7781	0.75813	0.79937	0.86879	0.90667
1150.51	0.70265	0.74429	0.81184	0.88535	0.90167
1170.49	0.73094	0.74844	0.79597	0.89217	0.88415
1190.48	0.74981	0.74429	0.8005	0.86879	0.88999
1210.49	0.76395	0.74291	0.81865	0.86879	0.88332
1230.47	0.74509	0.71801	0.81751	0.86684	0.85412
1250.45	0.7168	0.71939	0.78803	0.85516	0.88582
1270.46	0.72151	0.73461	0.78123	0.84055	0.85329
1290.47	0.74981	0.74568	0.77102	0.84834	0.8583
1310.45	0.79225	0.78303	0.79484	0.8386	0.84912
1330.48	0.6885	0.73461	0.7835	0.84444	0.84829
1350.5	0.69322	0.72077	0.78576	0.83178	0.84578
1370.5	0.70736	0.72908	0.77443	0.82691	0.84829
1390.5	0.70736	0.73738	0.76989	0.80548	0.84328
1410.5	0.71208	0.74706	0.76989	0.82301	0.83911
1430.49	0.7168	0.74568	0.7869	0.83568	0.83661
1450.48	0.75452	0.73738	0.76762	0.8123	0.84161
1470.49	0.73094	0.71247	0.78123	0.80451	0.81409
1490.52	0.69322	0.73184	0.75062	0.81035	0.81409
1510.49	0.71208	0.72077	0.76195	0.81327	0.80992
1530.51	0.71208	0.69449	0.74835	0.80256	0.81325
1550.5	0.66021	0.71109	0.73701	0.7938	0.7949
1570.52	0.6885	0.70832	0.75288	0.79282	0.79574
1590.5	0.75924	0.70971	0.72907	0.77919	0.80158
1610.5	0.71208	0.69587	0.72113	0.77919	0.78573
1630.5	0.72623	0.69587	0.73814	0.77821	0.7899
1650.52	0.73566	0.70694	0.74835	0.79477	0.78489
1670.52	0.74509	0.72492	0.72454	0.77432	0.79323
1690.51	0.7168	0.70141	0.73814	0.77139	0.79574
1710.49	0.70736	0.68619	0.73474	0.78308	0.78573
1730.46	0.66964	0.70556	0.72794	0.75776	0.77238
1750.48	0.74037	0.72216	0.73701	0.78211	0.76404
1770.49	0.69322	0.69311	0.72	0.76945	0.77739
1790.49	0.72623	0.63638	0.71887	0.74997	0.75987
1810.49	0.70265	0.6516	0.7234	0.76165	0.76154
1830.5	0.69793	0.65575	0.70753	0.76068	0.76321
1850.49	0.74037	0.65575	0.72227	0.76945	0.73735
1870.5	0.66021	0.67097	0.70526	0.76068	0.7582
1890.49	0.69793	0.68065	0.70186	0.73828	0.75904
1910.49	0.69322	0.67374	0.7098	0.75776	0.73401
1930.5	0.64134	0.64745	0.70073	0.73828	0.73151
1950.52	0.61305	0.65852	0.70753	0.74217	0.74069
1970.49	0.70265	0.69587	0.69165	0.74899	0.73401
1990.48	0.70736	0.66544	0.70186	0.73146	0.72317
2010.49	0.66964	0.6682	0.71433	0.73146	0.724
2030.47	0.65549	0.6599	0.72227	0.72075	0.71233
2050.49	0.67907	0.67927	0.70186	0.72075	0.73401
2070.49	0.66492	0.67374	0.69619	0.71295	0.73235
2090.5	0.69793	0.6682	0.70866	0.72659	0.72567
2110.47	0.71208	0.64884	0.68825	0.73243	0.72234
2130.48	0.66964	0.68204	0.70186	0.7188	0.72651
2150.49	0.67435	0.67374	0.69392	0.70516	0.71399
2170.48	0.69322	0.66959	0.67238	0.70516	0.71316
2190.48	0.70736	0.65022	0.66898	0.70029	0.71066
2210.46	0.66964	0.65714	0.67351	0.71588	0.70649
2230.48	0.66021	0.63638	0.66558	0.71101	0.70816
2250.49	0.67907	0.65022	0.67351	0.71101	0.70148
2270.49	0.7168	0.6516	0.68485	0.70321	0.70148
2290.47	0.65078	0.64607	0.67465	0.69932	0.69314
2310.46	0.6885	0.64607	0.66331	0.68958	0.69064
2330.47	0.61305	0.62947	0.6565	0.68958	0.69564
2350.46	0.64606	0.63915	0.66444	0.69153	0.68897
2370.45	0.66021	0.65714	0.66671	0.67594	0.69481
2390.45	0.69322	0.64053	0.67351	0.69055	0.69064
2410.48	0.66021	0.63223	0.68372	0.67594	0.68814
2430.48	0.68379	0.6101	0.65424	0.68276	0.6873
2450.48	0.6272	0.6184	0.64403	0.67887	0.67396
2470.49	0.71208	0.64053	0.64517	0.66231	0.68814
2490.49	0.67907	0.62808	0.65424	0.66133	0.6798
2510.49	0.65078	0.62947	0.6463	0.6701	0.65978
2530.49	0.66964	0.63223	0.6565	0.65744	0.6848
2550.45	0.68379	0.65852	0.6395	0.67692	0.65644
2570.46	0.64606	0.6267	0.64857	0.65159	0.66812
2590.47	0.65078	0.62255	0.66444	0.66133	0.67479
2610.44	0.66492	0.62808	0.6463	0.65159	0.66728
2630.45	0.65078	0.63085	0.6361	0.65939	0.66979
2650.45	0.63663	0.6101	0.6361	0.65354	0.67479
2670.45	0.59419	0.62117	0.63043	0.65744	0.66562
2690.46	0.64134	0.62808	0.6361	0.65939	0.65644
2710.46	0.6272	0.61978	0.6361	0.65939	0.67312
2730.47	0.58004	0.635	0.63836	0.64478	0.67646
2750.49	0.63663	0.60872	0.63156	0.63504	0.65227
2770.48	0.63663	0.61425	0.63043	0.65257	0.63475
2790.47	0.64606	0.62947	0.62929	0.63991	0.65311
2810.47	0.61305	0.60872	0.64403	0.6253	0.64893
2830.48	0.66021	0.59073	0.62589	0.63698	0.65894
2850.47	0.64606	0.59626	0.61682	0.63114	0.64393
2870.48	0.57061	0.59211	0.64857	0.61945	0.62391
2890.46	0.60362	0.61978	0.6429	0.62432	0.6431
2910.46	0.68379	0.5852	0.63156	0.63114	0.64393
2930.44	0.65078	0.59626	0.63723	0.61556	0.62641
2950.47	0.57532	0.60457	0.61795	0.61361	0.64727
2970.45	0.63663	0.58105	0.61795	0.61945	0.6431
2990.48	0.61305	0.61425	0.62362	0.62822	0.64059
3010.44	0.60362	0.60595	0.61455	0.63309	0.63642
3030.47	0.65549	0.58243	0.61115	0.62822	0.63809
3050.47	0.6272	0.58243	0.61682	0.6253	0.62057
3070.46	0.61305	0.6018	0.62022	0.61556	0.63392
3090.46	0.66492	0.59211	0.59754	0.63017	0.65144
3110.46	0.67435	0.60595	0.61795	0.60582	0.63809
3130.46	0.61776	0.60318	0.61795	0.61458	0.62975
3150.46	0.61776	0.59626	0.62022	0.61361	0.61974
3170.45	0.5989	0.59626	0.61569	0.60874	0.65477
3190.44	0.65078	0.5935	0.60321	0.60484	0.63392
3210.46	0.59419	0.5852	0.59981	0.61166	0.62808
3230.46	0.5989	0.58243	0.59414	0.60582	0.61307
3250.47	0.60833	0.55891	0.60888	0.59218	0.60973
3270.46	0.6272	0.58935	0.59754	0.59802	0.61057
3290.45	0.66492	0.57275	0.61342	0.61556	0.62141
3310.45	0.60362	0.5686	0.59754	0.60095	0.62808
3330.45	0.62248	0.58381	0.59414	0.60095	0.59972
3350.46	0.58947	0.5852	0.5794	0.60776	0.60139
3370.45	0.57061	0.60318	0.59414	0.59608	0.60222
3390.43	0.60833	0.60041	0.58054	0.59705	0.60306
3410.44	0.58004	0.55753	0.59641	0.58926	0.61474
3430.44	0.63191	0.57275	0.5828	0.59608	0.60306
3450.45	0.60362	0.57275	0.58507	0.59315	0.59722
3470.45	0.65078	0.5686	0.5828	0.59023	0.60139
3490.44	0.61305	0.56306	0.59074	0.58829	0.58221
3510.39	0.60362	0.54646	0.59528	0.57757	0.6139
3530.41	0.61305	0.55476	0.59528	0.59218	0.58888
3550.42	0.63191	0.57275	0.5828	0.58147	0.60473
3570.45	0.57532	0.55753	0.60661	0.57952	0.59388
3590.44	0.58947	0.56583	0.5794	0.5727	0.60389
3610.44	0.64606	0.56168	0.58054	0.58342	0.60473
3630.43	0.5989	0.55199	0.5726	0.5766	0.58221
3650.44	0.61305	0.58243	0.58507	0.57173	0.58471
3670.45	0.58004	0.56445	0.58507	0.59023	0.58971
3690.45	0.55174	0.56168	0.5828	0.56978	0.58387
3710.45	0.54703	0.55891	0.57487	0.55809	0.59722
--	--	--	--	--	--
--	--	--	--	--	--
--	--	--	--	--	--
--	--	--	--	--	--
--	--	--	--	--	--
--	--	--	--	--	--
--	--	--	--	--	--
--	--	--	--	--	--
--	--	--	--	--	--
--	--	--	--	--	--
--	--	--	--	--	--
--	--	--	--	--	--
--	--	--	--	--	--
--	--	--	--	--	--
--	--	--	--	--	--
--	--	--	--	--	--
--	--	--	--	--	--
--	--	--	--	--	--
--	--	--	--	--	--
--	--	--	--	--	--
--	--	--	--	--	--
--	--	--	--	--	--
--	--	--	--	--	--
--	--	--	--	--	--
--	--	--	--	--	--
--	--	--	--	--	--
--	--	--	--	--	--
--	--	--	--	--	--
--	--	--	--	--	--
--	--	--	--	--	--
--	--	--	--	--	--
--	--	--	--	--	--
--	--	--	--	--	--
--	--	--	--	--	--
--	--	--	--	--	--
--	--	--	--	--	--
--	--	--	--	--	--
--	--	--	--	--	--
--	--	--	--	--	--
--	--	--	--	--	--
--	--	--	--	--	--
--	--	--	--	--	--
--	--	--	--	--	--
--	--	--	--	--	--
--	--	--	--	--	--
--	--	--	--	--	--
--	--	--	--	--	--
--	--	--	--	--	--
--	--	--	--	--	--
--	--	--	--	--	--
--	--	--	--	--	--
--	--	--	--	--	--
--	--	--	--	--	--
--	--	--	--	--	--
--	--	--	--	--	--
--	--	--	--	--	--
--	--	--	--	--	--
--	--	--	--	--	--
--	--	--	--	--	--
--	--	--	--	--	--
--	--	--	--	--	--
--	--	--	--	--	--
--	--	--	--	--	--
--	--	--	--	--	--
--	--	--	--	--	--
--	--	--	--	--	--
--	--	--	--	--	--
--	--	--	--	--	--
--	--	--	--	--	--
--	--	--	--	--	--
--	--	--	--	--	--
--	--	--	--	--	--
--	--	--	--	--	--
--	--	--	--	--	--
--	--	--	--	--	--
--	--	--	--	--	--
--	--	--	--	--	--
--	--	--	--	--	--
--	--	--	--	--	--
--	--	--	--	--	--
--	--	--	--	--	--
--	--	--	--	--	--
--	--	--	--	--	--
--	--	--	--	--	--
--	--	--	--	--	--
--	--	--	--	--	--
--	--	--	--	--	--
--	--	--	--	--	--
--	--	--	--	--	--
--	--	--	--	--	--
--	--	--	--	--	--
--	--	--	--	--	--
--	--	--	--	--	--
--	--	--	--	--	--
--	--	--	--	--	--
--	--	--	--	--	--
--	--	--	--	--	--
--	--	--	--	--	--
--	--	--	--	--	--
--	--	--	--	--	--
--	--	--	--	--	--
--	--	--	--	--	--
--	--	--	--	--	--
--	--	--	--	--	--
--	--	--	--	--	--
--	--	--	--	--	--
--	--	--	--	--	--
--	--	--	--	--	--
--	--	--	--	--	--
--	--	--	--	--	--
--	--	--	--	--	--
--	--	--	--	--	--
--	--	--	--	--	--
--	--	--	--	--	--
--	--	--	--	--	--
--	--	--	--	--	--
--	--	--	--	--	--
--	--	--	--	--	--
--	--	--	--	--	--
--	--	--	--	--	--
--	--	--	--	--	--
--	--	--	--	--	--
--	--	--	--	--	--
--	--	--	--	--	--
--	--	--	--	--	--
--	--	--	--	--	--
--	--	--	--	--	--
--	--	--	--	--	--
--	--	--	--	--	--
--	--	--	--	--	--
--	--	--	--	--	--
--	--	--	--	--	--
--	--	--	--	--	--
--	--	--	--	--	--
--	--	--	--	--	--
--	--	--	--	--	--
--	--	--	--	--	--
--	--	--	--	--	--
--	--	--	--	--	--
--	--	--	--	--	--
--	--	--	--	--	--
--	--	--	--	--	--
--	--	--	--	--	--
--	--	--	--	--	--
--	--	--	--	--	--
--	--	--	--	--	--
--	--	--	--	--	--
--	--	--	--	--	--
--	--	--	--	--	--
--	--	--	--	--	--
--	--	--	--	--	--
--	--	--	--	--	--
--	--	--	--	--	--
--	--	--	--	--	--
--	--	--	--	--	--
--	--	--	--	--	--
--	--	--	--	--	--
--	--	--	--	--	--
--	--	--	--	--	--
--	--	--	--	--	--
--	--	--	--	--	--
--	--	--	--	--	--
--	--	--	--	--	--
--	--	--	--	--	--
--	--	--	--	--	--
--	--	--	--	--	--
--	--	--	--	--	--
--	--	--	--	--	--
--	--	--	--	--	--
--	--	--	--	--	--
--	--	--	--	--	--
--	--	--	--	--	--
--	--	--	--	--	--
--	--	--	--	--	--
--	--	--	--	--	--
--	--	--	--	--	--
--	--	--	--	--	--
--	--	--	--	--	--
--	--	--	--	--	--
--	--	--	--	--	--
--	--	--	--	--	--
--	--	--	--	--	--
--	--	--	--	--	--
--	--	--	--	--	--
--	--	--	--	--	--
--	--	--	--	--	--
--	--	--	--	--	--
--	--	--	--	--	--
--	--	--	--	--	--
--	--	--	--	--	--
--	--	--	--	--	--
--	--	--	--	--	--
--	--	--	--	--	--
--	--	--	--	--	--
--	--	--	--	--	--
--	--	--	--	--	--
--	--	--	--	--	--
--	--	--	--	--	--
--	--	--	--	--	--
--	--	--	--	--	--
--	--	--	--	--	--
--	--	--	--	--	--
--	--	--	--	--	--
--	--	--	--	--	--
--	--	--	--	--	--
--	--	--	--	--	--
--	--	--	--	--	--
--	--	--	--	--	--
--	--	--	--	--	--
--	--	--	--	--	--
--	--	--	--	--	--
--	--	--	--	--	--
--	--	--	--	--	--
--	--	--	--	--	--
--	--	--	--	--	--
--	--	--	--	--	--
--	--	--	--	--	--
--	--	--	--	--	--
--	--	--	--	--	--
--	--	--	--	--	--
--	--	--	--	--	--
--	--	--	--	--	--
--	--	--	--	--	--
--	--	--	--	--	--
--	--	--	--	--	--
--	--	--	--	--	--
--	--	--	--	--	--
--	--	--	--	--	--
--	--	--	--	--	--
--	--	--	--	--	--
--	--	--	--	--	--
--	--	--	--	--	--
--	--	--	--	--	--
--	--	--	--	--	--
--	--	--	--	--	--
--	--	--	--	--	--
--	--	--	--	--	--
--	--	--	--	--	--
--	--	--	--	--	--
--	--	--	--	--	--
--	--	--	--	--	--
--	--	--	--	--	--
--	--	--	--	--	--
--	--	--	--	--	--
--	--	--	--	--	--
--	--	--	--	--	--
--	--	--	--	--	--
--	--	--	--	--	--
--	--	--	--	--	--
--	--	--	--	--	--
--	--	--	--	--	--
--	--	--	--	--	--
--	--	--	--	--	--
--	--	--	--	--	--
--	--	--	--	--	--
--	--	--	--	--	--
--	--	--	--	--	--
--	--	--	--	--	--
--	--	--	--	--	--
--	--	--	--	--	--
--	--	--	--	--	--
--	--	--	--	--	--
--	--	--	--	--	--
--	--	--	--	--	--
--	--	--	--	--	--
--	--	--	--	--	--
--	--	--	--	--	--
--	--	--	--	--	--
--	--	--	--	--	--
--	--	--	--	--	--
--	--	--	--	--	--
--	--	--	--	--	--
--	--	--	--	--	--
--	--	--	--	--	--
--	--	--	--	--	--
--	--	--	--	--	--
--	--	--	--	--	--
--	--	--	--	--	--
--	--	--	--	--	--
--	--	--	--	--	--
--	--	--	--	--	--
--	--	--	--	--	--
--	--	--	--	--	--
--	--	--	--	--	--
--	--	--	--	--	--
--	--	--	--	--	--
--	--	--	--	--	--
--	--	--	--	--	--
--	--	--	--	--	--
--	--	--	--	--	--
--	--	--	--	--	--
--	--	--	--	--	--
--	--	--	--	--	--
--	--	--	--	--	--
--	--	--	--	--	--
--	--	--	--	--	--
--	--	--	--	--	--
--	--	--	--	--	--
--	--	--	--	--	--
--	--	--	--	--	--
--	--	--	--	--	--
--	--	--	--	--	--
--	--	--	--	--	--
--	--	--	--	--	--
--	--	--	--	--	--
--	--	--	--	--	--
--	--	--	--	--	--
--	--	--	--	--	--
--	--	--	--	--	--
--	--	--	--	--	--
--	--	--	--	--	--
--	--	--	--	--	--
--	--	--	--	--	--
--	--	--	--	--	--
--	--	--	--	--	--
--	--	--	--	--	--
--	--	--	--	--	--
--	--	--	--	--	--
--	--	--	--	--	--
--	--	--	--	--	--
--	--	--	--	--	--
--	--	--	--	--	--
--	--	--	--	--	--
--	--	--	--	--	--
--	--	--	--	--	--
--	--	--	--	--	--
--	--	--	--	--	--
--	--	--	--	--	--
--	--	--	--	--	--
--	--	--	--	--	--
--	--	--	--	--	--
--	--	--	--	--	--
--	--	--	--	--	--
--	--	--	--	--	--
--	--	--	--	--	--
--	--	--	--	--	--
--	--	--	--	--	--
--	--	--	--	--	--
--	--	--	--	--	--
--	--	--	--	--	--
--	--	--	--	--	--
--	--	--	--	--	--
--	--	--	--	--	--
--	--	--	--	--	--
--	--	--	--	--	--
--	--	--	--	--	--
--	--	--	--	--	--
--	--	--	--	--	--
--	--	--	--	--	--
--	--	--	--	--	--
--	--	--	--	--	--
--	--	--	--	--	--
--	--	--	--	--	--
--	--	--	--	--	--
--	--	--	--	--	--
--	--	--	--	--	--
--	--	--	--	--	--
--	--	--	--	--	--
--	--	--	--	--	--
--	--	--	--	--	--
--	--	--	--	--	--
--	--	--	--	--	--
--	--	--	--	--	--
--	--	--	--	--	--
--	--	--	--	--	--
--	--	--	--	--	--
--	--	--	--	--	--
--	--	--	--	--	--
--	--	--	--	--	--
--	--	--	--	--	--
--	--	--	--	--	--
--	--	--	--	--	--

## Sheet: Figure 2d
Time (ps)	1e-h	2 e-h	3 e-h	4 e-h
-10.0019	0.0033	-0.000470611	0.000294547	0.00336
-3.07258	0.00345	-0.000962828	0.00192	0.00241
-2.74858	0.00326	-0.000189002	0.00184	0.00045836
-2.37525	0.00365	0.00080023	-0.000974556	0.00199
-1.99917	0.00306	0.00020429	0.00114	0.00236
-1.91922	0.00361	-0.00171	0.000130231	0.00311
-1.91657	0.00326	-0.000442691	-2.05978e-05	0.00413
-1.91525	0.00341	0.000206691	-0.000237617	0.00297
-1.59919	0.00376	-0.00182	-8.80283e-05	0.00372
-1.59919	0.00365	0.000927074	-0.00296	0.00606
-1.4405	0.00376	-0.00372	0.00307	0.00192
-1.38719	0.0031	0.000683746	0.00173	0.00093848
-1.38587	0.00361	-0.00361	0.00321	0.0028
-1.37122	0.00326	-0.000569535	0.00262	0.000457925
-1.3699	0.00279	0.00243	-0.000128487	0.00396
-1.26055	0.00322	-3.42372e-05	0.00217	0.00175
-1.2579	0.00337	-0.00192	0.00222	0.00188
-1.2579	0.00334	0.00204	0.000257813	0.00231
-1.12454	0.00272	0.00312	7.75287e-05	0.00466
-1.12322	0.0026	0.00333	-0.000881394	0.00659
-1.12057	0.0033	0.000544141	0.00109	0.00216
-1.02454	0.0033	0.000544141	0.000104501	0.00272
-1.02322	0.00322	-3.42372e-05	-0.00128	0.00597
-1.02058	0.00357	9.50065e-05	-0.000291562	0.00404
-0.92455	0.00337	0.000107767	-0.00037496	0.0047
-0.92323	0.00252	0.00465	-0.0014	0.0062
-0.92058	0.00272	0.00325	-0.000593221	0.00454
-0.82852	0.00233	0.00454	-0.000319775	0.00333
-0.8272	0.00407	-0.000521652	0.000463828	0.00203
-0.82587	0.00283	0.00278	0.0001462	0.0019
-0.71255	0.00388	-0.000635738	-0.000427664	0.0026
-0.71123	0.00365	-0.00364	0.0027	0.00398
-0.70858	0.00268	0.00188	0.00113	0.0027
-0.58184	0.0031	0.000556901	0.000514049	0.00366
-0.57919	0.00334	0.000769908	-0.000511062	0.00396
-0.51388	0.00303	-0.000275166	0.00079974	0.00529
-0.51256	0.00357	-0.00257	0.00114	0.00342
-0.51124	0.00368	-0.00253	0.000594965	0.00345
-0.38052	0.00318	-0.00153	0.00218	0.00312
-0.37788	0.00279	0.00395	-0.00111	0.00239
-0.31125	0.004	0.00118	-0.00207	0.00484
-0.3085	0.00357	0.00136	-0.001	0.00555
-0.22183	0.00469	-0.000968387	-8.05808e-05	0.00308
-0.21918	0.0045	0.000947037	-0.00349	0.00513
-0.1432	0.00807	-0.00467	-0.00457	0.0033
-0.14055	0.00768	-0.00439	-0.000901991	0.000803213
-0.13791	0.00791	-0.00608	-0.000985392	0.000756946
-0.01919	0.01268	-0.00152	-0.00152	0.00215
-0.01655	0.01268	0.00076372	-0.00283	0.00068284
0.05008	0.01443	0.00458	-0.00193	0.00529
0.05151	0.01493	0.00384	-0.00222	0.00583
0.13278	0.01656	0.00672	0.00343	0.00569
0.13411	0.01726	0.00229	0.00558	0.00338
0.19148	0.01862	0.00499	0.00439	0.00738
0.19413	0.018	0.00797	0.00433	0.00698
0.19545	0.01862	0.00791	0.00531	0.00377
0.34346	0.02106	0.0078	0.00823	0.00863
0.34478	0.02079	0.00875	0.00627	0.0104
0.40744	0.02238	0.01116	0.00698	0.00943
0.41009	0.02246	0.00692	0.00937	0.00958
0.45678	0.02215	0.0126	0.00824	0.01095
0.53277	0.02448	0.00788	0.01129	0.0117
0.53541	0.02448	0.01206	0.0074	0.01167
0.63144	0.02413	0.02132	0.01091	0.00982
0.63276	0.02583	0.00931	0.01525	0.01032
0.63409	0.0249	0.01632	0.01259	0.0107
0.73144	0.02603	0.0145	0.01749	0.00943
0.73276	0.02541	0.02002	0.0133	0.01286
0.81811	0.02762	0.01551	0.01457	0.01404
0.81943	0.02696	0.01472	0.01723	0.01522
0.90081	0.02684	0.01924	0.0168	0.01499
0.90346	0.02777	0.01882	0.0139	0.0175
0.9061	0.02855	0.01522	0.01667	0.01302
1.01678	0.02754	0.01836	0.01874	0.01682
1.01942	0.02715	0.02193	0.01762	0.01789
1.09551	0.02874	0.01115	0.02039	0.01881
1.09684	0.0275	0.02168	0.01733	0.01872
1.22745	0.0282	0.01953	0.01948	0.01954
1.2301	0.02824	0.01861	0.02047	0.01877
1.30344	0.02773	0.02304	0.02054	0.01998
1.30608	0.02835	0.01764	0.02151	0.02163
1.30883	0.02758	0.02201	0.02121	0.01971
1.38217	0.02808	0.02342	0.01895	0.02156
1.38217	0.02707	0.02643	0.01865	0.02382
1.3835	0.02742	0.02491	0.01949	0.02343
1.38614	0.02812	0.02047	0.01958	0.02444
1.55012	0.02707	0.02478	0.02417	0.02244
1.55277	0.02766	0.02576	0.01979	0.02278
1.67545	0.02793	0.02315	0.02184	0.02391
1.67545	0.0289	0.01662	0.02475	0.02512
1.67677	0.02866	0.02072	0.02244	0.02279
1.67809	0.0287	0.0179	0.02421	0.02205
1.84075	0.02847	0.02149	0.02236	0.0235
1.84218	0.02936	0.02022	0.02089	0.02023
1.8435	0.02866	0.02173	0.02299	0.02126
1.96618	0.02863	0.01973	0.02306	0.02296
2.00483	0.02886	0.01373	0.0296	0.02054
2.01816	0.02936	0.01907	0.02257	0.02454
2.01948	0.02925	0.01446	0.02656	0.02375
2.01948	0.0287	0.02044	0.02213	0.02608
2.13545	0.02921	0.0183	0.02535	0.02479
2.13809	0.02816	0.02197	0.02548	0.02433
2.13809	0.02878	0.01734	0.02711	0.02412
2.2328	0.02843	0.02127	0.02602	0.02119
2.23412	0.02801	0.02512	0.02193	0.02365
2.34083	0.03002	0.01555	0.0234	0.02297
2.34348	0.02921	0.02337	0.02012	0.02162
2.3448	0.02932	0.02189	0.02163	0.02298
2.49546	0.02839	0.02193	0.02481	0.02426
2.52618	0.02859	0.02318	0.02394	0.02213
2.55812	0.0289	0.0208	0.02373	0.0232
2.58477	0.02839	0.02573	0.02211	0.02368
2.65547	0.02948	0.02292	0.02219	0.02139
2.65811	0.02855	0.02359	0.02391	0.02056
2.72485	0.02812	0.02631	0.02307	0.02486
2.74346	0.02801	0.02322	0.02468	0.0241
2.75018	0.02863	0.02557	0.02236	0.02131
2.75018	0.02847	0.02225	0.02384	0.02145
2.7515	0.02878	0.02152	0.02502	0.02073
2.86075	0.02905	0.02285	0.02181	0.02888
2.86075	0.02859	0.02534	0.02223	0.0227
2.96878	0.02859	0.02153	0.02354	0.02546
2.97011	0.02894	0.02344	0.02064	0.02699
3.06349	0.02925	0.01954	0.02356	0.02349
3.06613	0.0287	0.0231	0.02579	0.02
3.06613	0.0289	0.02182	0.02157	0.02796
3.16084	0.02936	0.01844	0.02428	0.02324
3.16084	0.02987	0.01643	0.02617	0.02023
3.16349	0.02847	0.02124	0.02362	0.02588
3.25412	0.02851	0.02349	0.02427	0.02468
3.25545	0.02777	0.02567	0.02599	0.02171
3.32879	0.02901	0.02085	0.02212	0.02661
3.33276	0.02901	0.02085	0.02409	0.02407
3.41678	0.02921	0.01982	0.02502	0.02305
3.42075	0.0289	0.02131	0.02327	0.02461
3.44476	0.02913	0.01911	0.02603	0.02421
3.44476	0.02897	0.01846	0.02567	0.02553
3.57283	0.02874	0.01724	0.02738	0.02277
3.57547	0.02851	0.01943	0.02758	0.02212
3.67282	0.02917	0.01896	0.0257	0.02342
3.67415	0.02909	0.01572	0.02682	0.02666
3.67547	0.02886	0.02235	0.02104	0.02709
3.80079	0.02882	0.01832	0.02534	0.02671
3.80212	0.02824	0.02407	0.02013	0.02652
3.80344	0.02967	0.01606	0.02383	0.02491
3.87811	0.02789	0.02736	0.02157	0.02204
3.88075	0.02921	0.01563	0.02596	0.02316
3.88217	0.02804	0.02281	0.02429	0.02516
4.02612	0.02866	0.01945	0.02439	0.02693
4.02744	0.02766	0.02246	0.02638	0.02156
4.11411	0.02878	0.01873	0.03	0.01906
4.11818	0.02917	0.01769	0.02625	0.02369
4.11818	0.02735	0.02585	0.02607	0.02144
4.19946	0.02909	0.02079	0.02398	0.02329
4.2021	0.02801	0.02284	0.02439	0.02474
4.34747	0.02832	0.02211	0.02688	0.02229
4.35011	0.02901	0.02148	0.02271	0.02195
4.43017	0.02855	0.01522	0.02965	0.02409
4.52081	0.02866	0.02046	0.02641	0.02414
4.64084	0.02797	0.023	0.02578	0.02033
4.75813	0.02874	0.02092	0.02642	0.02181
4.86077	0.02948	0.01861	0.02339	0.02309
4.96748	0.02901	0.01679	0.02748	0.02536
5.06351	0.02878	0.02038	0.0258	0.02335
5.15679	0.02832	0.01983	0.0277	0.02242
5.26076	0.02894	0.02103	0.0241	0.025
5.35811	0.02963	0.01431	0.02773	0.02266
5.4581	0.02917	0.0163	0.02788	0.02276
5.56084	0.02812	0.02085	0.02562	0.02396
5.66481	0.02863	0.02176	0.02276	0.02377
5.76084	0.02855	0.02549	0.02034	0.02115
5.85809	0.02956	0.02134	0.02257	0.02274
5.96744	0.02967	0.0205	0.02072	0.02382
6.06082	0.02886	0.02337	0.01945	0.02348
6.16743	0.02804	0.02675	0.02174	0.02398
6.24749	0.02859	0.0242	0.02145	0.02427
6.36213	0.02847	0.02352	0.02247	0.02594
6.45684	0.0287	0.02285	0.0208	0.02762
6.55012	0.02944	0.01864	0.02653	0.02448
6.6488	0.02808	0.02177	0.0266	0.0231
6.75815	0.02727	0.02781	0.0236	0.02218
6.85418	0.02812	0.02136	0.02663	0.02172
6.96079	0.02901	0.02123	0.02372	0.02282
7.0501	0.0294	0.02006	0.02368	0.02201
7.15549	0.02816	0.02552	0.02108	0.02802
7.25142	0.02897	0.0172	0.0254	0.02641
7.3568	0.02828	0.02252	0.02488	0.02635
7.45548	0.02859	0.02318	0.02328	0.0251
7.5395	0.02897	0.02011	0.02468	0.0238
7.64479	0.02932	0.02088	0.02371	0.02561
7.75811	0.02944	0.02105	0.02241	0.02664
7.85282	0.02913	0.02229	0.02356	0.02437
7.96614	0.02855	0.02575	0.02114	0.03
8.05016	0.02804	0.02484	0.02498	0.02105
8.16216	0.02859	0.02547	0.02304	0.02159
8.26877	0.02801	0.02792	0.02221	0.02184
8.36744	0.02901	0.02186	0.02497	0.02082
8.45279	0.02994	0.01929	0.02279	0.02396
8.56347	0.0287	0.02411	0.02289	0.02346
8.66347	0.02866	0.02516	0.02049	0.0261
8.76478	0.02878	0.02241	0.0241	0.02499
8.86875	0.02866	0.02325	0.02168	0.02403
8.96213	0.02913	0.0233	0.02197	0.02132
9.05145	0.02921	0.02172	0.02424	0.02191
9.16212	0.02808	0.02761	0.02122	0.02191
9.26212	0.02905	0.02082	0.02301	0.02372
9.35947	0.02847	0.02327	0.02357	0.02377
9.45682	0.02979	0.02029	0.02037	0.02532
9.57014	0.02913	0.02343	0.02278	0.02302
9.65142	0.02863	0.02645	0.02152	0.02414
9.75681	0.02863	0.02557	0.02219	0.02091
9.8568	0.02925	0.02005	0.02646	0.01993
9.95548	0.02987	0.01973	0.02368	0.02164
10.0501	0.0294	0.0174	0.02725	0.02172
10.1621	0.02801	0.02525	0.02339	0.02371
10.2487	0.02863	0.02531	0.02279	0.02162
10.3594	0.03006	0.01832	0.02326	0.02226
10.4648	0.02956	0.01944	0.02606	0.02005
10.5714	0.02793	0.03	0.02095	0.02056
10.8622	0.02793	0.02658	0.02394	0.02437
11.4715	0.0289	0.02321	0.0243	0.02046
11.8848	0.02804	0.02611	0.0232	0.02524
12.4261	0.02952	0.02251	0.02107	0.02537
12.9168	0.02886	0.02185	0.02208	0.02109
13.4275	0.0287	0.02335	0.01985	0.0256
13.9061	0.02789	0.02559	0.02341	0.02014
14.4221	0.02925	0.02119	0.02256	0.01952
14.9101	0.02882	0.02378	0.02164	0.02391
15.4234	0.02932	0.02379	0.02143	0.02098
15.9115	0.02994	0.01942	0.01999	0.02659
16.4102	0.02929	0.0242	0.02181	0.02202
16.9195	0.02952	0.01947	0.02386	0.02249
17.4061	0.0301	0.0193	0.02363	0.01801
17.9115	0.02936	0.01983	0.02356	0.01792
18.4102	0.02929	0.02065	0.0226	0.01934
18.9141	0.02936	0.02136	0.022	0.02304
19.4048	0.02901	0.01882	0.02562	0.02288
19.9142	0.02866	0.02364	0.02049	0.02388
20.4021	0.0282	0.02257	0.02368	0.02191
25.5061	0.02932		0.02137	0.02345
30.5341	0.02874	0.02345	0.01982	0.02073
40.5008	0.02979		0.02108	0.01968
50.5101	0.02769	0.0225	0.01915	0.01878
60.5074	0.02863		0.02002	0.01828
70.5061	0.02812	0.022	0.01933	0.01644
80.4941	0.02781	0.0201	0.0189	0.01696
90.5008	0.0289		0.01787	0.0149
100.466	0.02804		0.0171	0.01435
110.473	0.02793	0.0207	0.01889	0.01386
120.478	0.02801		0.01708	0.01226
130.483	0.02762	0.0197	0.01519
150.475	0.02742	0.0201	0.0151	0.00952
170.489	0.02653	0.02086	0.01372
190.502	0.02634	0.01948	0.01214
210.493	0.02649	0.018	0.0122	0.006
230.481	0.02657	0.0173	0.0085
250.51	0.02638	0.01691	0.01084	0.01173

## Sheet: Figure 2e
number of monolayers	Auger rate(ns-1)	Error bar
2	2.249	0.293
3	1.7272	0.0892
4	1.3373	0.0889
5	1.6679	0.0556
6	1.9274	0.1109

## Sheet: Figure 2f
Time (ps)	alpha= delta(alpha)+ alpha0
-10.0032	0.6982
-3.0859	0.3282
-2.75652	0.7282
-2.38186	0.4482
-2.00192	0.5182
-1.92054	0.3382
-1.92054	0.6082
-1.91789	0.3882
-1.60316	0.4882
-1.60316	0.6582
-1.44986	0.6982
-1.39391	0.6082
-1.38719	0.5682
-1.37387	0.5282
-1.37255	0.5882
-1.26319	0.4382
-1.26055	0.6782
-1.26055	0.5482
-1.12718	0.5982
-1.12454	0.1582
-1.12322	0.5082
-1.02719	0.4482
-1.02587	0.3182
-1.02322	0.6982
-0.92587	0.4882
-0.92455	0.5282
-0.92455	0.4682
-0.83116	0.4882
-0.82852	0.5182
-0.82852	0.5282
-0.71387	0.5182
-0.71255	0.3582
-0.71123	0.5882
-0.5859	0.6482
-0.58316	0.5682
-0.51653	0.5582
-0.51388	0.5982
-0.51388	0.7082
-0.38317	0.5682
-0.38184	0.6482
-0.31389	0.5882
-0.30982	0.5182
-0.2259	0.6482
-0.22183	0.6082
-0.14452	1.0782
-0.1432	0.9882
-0.14187	0.8382
-0.02184	1.6982
-0.01919	1.7782
0.04479	2.0582
0.04744	2.3282
0.12882	2.6282
0.13146	2.5282
0.19016	2.4182
0.19148	2.5382
0.1928	2.5082
0.33949	2.0582
0.34214	1.9782
0.4048	1.6582
0.40744	1.5882
0.44885	1.5382
0.5288	1.1682
0.53145	1.1182
0.6288	0.7882
0.63144	0.7082
0.63276	0.7582
0.72747	0.4182
0.73012	0.3582
0.81414	0.2082
0.81679	0.2782
0.89949	-0.1218
0.90081	-0.0118
0.90346	0.1082
1.01413	-0.2618
1.01678	-0.2418
1.09144	-0.3218
1.09551	-0.1118
1.22481	-0.4818
1.22877	-0.2018
1.2955	-0.5118
1.30751	-0.3118
1.30883	-0.4018
1.37943	-0.2318
1.38217	-0.2518
1.3835	-0.4618
1.3835	-0.2118
1.54748	-0.6518
1.55012	-0.4018
1.6728	-0.4918
1.67545	-0.4318
1.67677	-0.3718
1.67809	-0.5718
1.83943	-0.3218
1.84075	-0.3818
1.84075	-0.5818
1.95814	-0.5818
1.99812	-0.4918
2.01684	-0.3918
2.01684	-0.4318
2.01948	-0.4418
2.13413	-0.7918
2.13545	-0.4218
2.13677	-0.6818
2.22883	-0.5118
2.23148	-0.4818
2.33951	-0.5618
2.34083	-0.5618
2.34216	-0.6018
2.48884	-0.5518
2.51814	-0.5218
2.55151	-0.8718
2.57816	-0.3018
2.65282	-0.6818
2.65415	-0.6318
2.71549	-0.5118
2.73675	-0.5418
2.74875	-0.6918
2.74875	-0.7118
2.75018	-0.5218
2.85678	-0.4818
2.85678	-0.4518
2.96614	-0.5118
2.96614	-0.6418
3.06084	-0.4718
3.06349	-0.6318
3.06613	-0.7918
3.15809	-0.5218
3.16084	-0.4018
3.16216	-0.6918
3.25016	-0.6518
3.2528	-0.7018
3.32482	-0.6718
3.33011	-0.8818
3.41414	-0.6418
3.41678	-0.5918
3.44079	-0.3618
3.44476	-0.5218
3.57008	-0.5918
3.57151	-0.3918
3.67018	-0.3518
3.67282	-0.4118
3.67282	-0.6318
3.79815	-0.5918
3.79947	-0.6818
3.80079	-0.6318
3.87546	-0.6918
3.87811	-0.8618
3.87943	-0.7518
4.02347	-0.4218
4.02479	-0.6418
4.11411	-0.5518
4.11543	-0.8418
4.11543	-0.7418
4.19549	-0.5118
4.19946	-0.6418
4.3435	-0.6118
4.34614	-0.8218
4.42213	-0.7418
4.51145	-0.7518
4.63413	-0.6918
4.75009	-0.6718
4.85284	-0.5318
4.9568	-0.6318
5.05547	-0.6918
5.14876	-0.5918
5.2515	-0.5918
5.34875	-0.6918
5.45017	-0.5518
5.55149	-0.6018
5.65677	-0.8318
5.7528	-0.8018
5.85015	-0.6018
5.95951	-0.8418
6.05279	-0.6018
6.15818	-0.6118
6.23945	-0.7718
6.3541	-0.8018
6.4488	-0.7318
6.54209	-0.7618
6.64076	-0.4818
6.75011	-0.6318
6.84614	-0.8018
6.95275	-0.6918
7.04217	-0.7018
7.14878	-0.5018
7.24348	-0.6518
7.34877	-0.6918
7.44876	-0.6018
7.53014	-0.7218
7.63675	-0.7018
7.74875	-0.8718
7.84478	-0.6918
7.95942	-0.8018
8.03948	-0.9118
8.15413	-0.6318
8.26216	-0.7818
8.35809	-0.7618
8.44343	-0.8218
8.55543	-0.8518
8.65411	-0.6218
8.75675	-0.7418
8.86081	-0.5918
8.95277	-0.9218
9.04209	-0.6318
9.15409	-0.6518
9.25276	-0.6318
9.35143	-0.7618
9.44746	-0.6818
9.56078	-0.6418
9.64216	-0.5218
9.74877	-0.8418
9.84877	-0.7718
9.94612	-0.7218
10.0408	-0.9118
10.1528	-0.5518
10.2408	-0.7318
10.3515	-0.6018
10.4568	-0.7018
10.5622	-0.8318
10.8568	-0.7518
11.4634	-0.8018
11.8821	-0.8218
12.4181	-0.8318
12.9115	-0.7718
13.4207	-0.9018
13.9008	-0.6318
14.4168	-0.6418
14.9048	-0.6218
15.4168	-0.9318
15.9061	-0.8718
16.4048	-0.9118
16.9154	-0.7918
17.4007	-1.0418
17.9035	-0.5918
18.4048	-0.7618
18.9075	-0.8518
19.3995	-0.5718
19.9075	-0.8118
20.3954	-0.6918
25.4915	-0.7918
30.5235	-0.7318
40.4915	-0.8418
50.4995	-0.5018
60.4968	-0.5618
70.4995	-0.7618
80.4834	-0.5918
90.4941	-0.5118
100.461	-0.4918
110.465	-0.4818
120.47	-0.6218
130.475	-0.5018
150.47	-0.5318
170.484	-0.6118
190.493	-0.5218
210.487	-0.3718
230.474	-0.2918
250.498	-0.5818
270.499	-0.4718
290.49	-0.3518
310.49	-0.5518
330.496	-0.3318
350.478	-0.3018
370.475	-0.4318
390.466	-0.3918
410.489	-0.2718
430.496	-0.2518
450.502	-0.1518
470.514	-0.2718
490.501	-0.1518
510.497	-0.2618
530.498	-0.1218
550.51	-0.2018
570.508	-0.2618
590.518	-0.0618
610.513	-0.1718
630.51	-0.0918
650.502	-0.1818
670.505	-0.1018
690.501	-0.2518
710.497	-0.1418
730.505	-0.0218
750.508
770.497	-0.2018
790.477	-0.0918
810.472	-0.0118
830.49	0.071
870.525	0.135
890.482	-0.1018
910.474	0.015
930.477	-0.0918
950.485	0.12
970.525	-0.02
990.522	0.014
1010.49	-0.0218
1030.5	-0.0918
1050.49	-0.1118
1070.49	0.0782
1090.5	-0.0718
1110.5	0.0682
1130.48	-0.0318
1150.51	0.0882
1170.49	-0.0618
1190.48	0.0982
1210.49	-0.0018
1230.47	0.0382
1250.45	0.0082
1270.47	-0.0018
1290.47	0.1682
1310.45	0.0782
1330.48	0.1582
1350.5	0.3382
1370.5	0.1782
1390.5	0.2482
1430.5	0.0082
1450.48	0.3082
1470.49	0.1282
1530.51	0.2782
1550.49	0.2482
1570.52	0.2582
1590.5	0.0582
1610.5	0.3482
1630.5	0.2082
1650.52	0.1482
1670.52	0.1382
1690.51	0.2482
1710.49	0.2582
1730.46	0.1282
1750.48	0.2982
1770.49	0.2682
1790.49	0.2682
1810.49	0.2382
1830.5	0.3282
1850.49	0.1882
1870.5	0.2582
1890.49	0.2282
1910.49	0.2082
1930.5	0.0882
1950.51	0.0682
1970.49	0.2682
1990.48	0.0882
2010.49	0.1582
