# Supplementary material for: Sub-single exciton optical gain threshold in colloidal semiconductor quantum wells with gradient alloy shelling
Source: Nat Commun. 2020 Jul 3;11:3305. doi: 10.1038/s41467-020-17032-8 (PMC7335098; doi:10.1038/s41467-020-17032-8)
Supplement: Supplementary file 3 — Source data [file 41467_2020_17032_MOESM3_ESM.zip › Nat comm data source file/Data source of Supplementary Figure 7.xlsx]

## Sheet: Figure 7a
stripe length	integrated intensity
0.14	3393
0.15	3579
0.16	3767
0.17	3941
0.18	4103
0.19	4381
0.195	4454
0.2	4608
0.205	5066
0.21	6154
0.215	6427
0.22	6940
0.225	8745
0.227	9213
0.23	10657
0.235	11562

## Sheet: Figure 7b
stripe length	integrtaed intensity
0	1978
0.0025	2098
0.005	2207
0.0075	2340
0.01	2530
0.0105	2629
0.011	2819
0.0115	2917
0.0125	4500
0.0135	6403
0.015	9387
0.016	14523

## Sheet: Figure 7c
stripe length	integrated intensity
0	2110
0.001	2150
0.0015	2049
0.0025	2078
0.0035	2109
0.005	2181
0.006	2269
0.0085	2270
0.01	2510
0.0105	2817
0.011	3800
0.0115	4960
0.0119	7600

## Sheet: Figure 7d
stripe length	integrated intensity
0	1912
0.003	1970
0.004	2062
0.0055	2158
0.0065	2180
0.008	2291
0.0095	2379
0.0105	2491
0.0115	3500
0.012	6749
0.01235	10570
