# Supplementary material for: Sub-single exciton optical gain threshold in colloidal semiconductor quantum wells with gradient alloy shelling
Source: Nat Commun. 2020 Jul 3;11:3305. doi: 10.1038/s41467-020-17032-8 (PMC7335098; doi:10.1038/s41467-020-17032-8)
Supplement: Supplementary file 3 — Source data [file 41467_2020_17032_MOESM3_ESM.zip › Nat comm data source file/Data source of Supplementary Figure 4.xlsx]

## Sheet: Sheet1
Time	PL intensity
0	0
0.37175	18
0.7435	26
1.11525	10
1.487	17
1.85875	-3
2.2305	27
2.60225	-37
2.974	31
3.34575	7
3.7175	7
4.08925	-4
4.461	64
4.83275	43
5.2045	7
5.57625	34
5.948	49
6.31975	54
6.6915	27
7.06325	50
7.435	28
7.80675	28
8.1785	29
8.55025	62
8.922	52
9.29375	55
9.6655	125
10.0373	79
10.409	29
10.7808	67
11.1525	21
11.5243	43
11.896	58
12.2678	59
12.6395	25
13.0113	73
13.383	58
13.7548	48
14.1265	-13
14.4983	18
14.87	66
15.2418	42
15.6135	45
15.9853	58
16.357	100
16.7288	55
17.1005	53
17.4723	82
17.844	72
18.2158	47
18.5875	81
18.9593	90
19.331	39
19.7028	100
20.0745	107
20.4463	107
20.818	68
21.1898	70
21.5615	97
21.9333	36
22.305	79
22.6768	125
23.0485	77
23.4203	81
23.792	100
24.1638	121
24.5355	114
24.9073	99
25.279	96
25.6508	112
26.0225	60
26.3943	108
26.766	110
27.1378	59
27.5095	63
27.8813	125
28.253	124
28.6248	89
28.9965	115
29.3683	106
29.74	118
30.1118	81
30.4835	139
30.8553	116
31.227	155
31.5988	109
31.9705	157
32.3423	105
32.714	181
33.0858	206
33.4575	227
33.8293	239
34.201	242
34.5727	333
34.9445	276
35.3163	316
35.688	388
36.0598	454
36.4315	481
36.8033	506
37.175	737
37.5468	940
37.9185	1337
38.2903	1852
38.662	2474
39.0338	3272
39.4055	4221
39.7773	5200
40.149	6046
40.5208	6799
40.8925	7670
41.2643	8329
41.636	8914
42.0078	9487
42.3795	9979
42.7513	10311
43.123	10633
43.4948	10676
43.8665	10618
44.2383	10376
44.61	10099
44.9818	9659
45.3535	9219
45.7253	8598
46.097	8242
46.4688	7852
46.8405	7815
47.2123	7483
47.584	7160
47.9558	6767
48.3275	6569
48.6993	6284
49.071	6096
49.4428	5840
49.8145	5577
50.1863	5402
50.558	5113
50.9298	4977
51.3015	4659
51.6733	4407
52.045	4274
52.4168	4098
52.7885	3909
53.1603	3811
53.532	3619
53.9038	3614
54.2755	3554
54.6473	3285
55.019	3062
55.3908	2872
55.7625	2781
56.1343	2715
56.506	2652
56.8778	2541
57.2495	2376
57.6213	2343
57.993	2303
58.3648	2271
58.7365	2218
59.1083	2017
59.48	1996
59.8518	1939
60.2235	1845
60.5953	1730
60.967	1708
61.3388	1597
61.7105	1550
62.0823	1471
62.454	1427
62.8258	1356
63.1975	1381
63.5693	1305
63.941	1210
64.3128	1100
64.6845	1151
65.0563	1169
65.428	1126
65.7998	1067
66.1715	1038
66.5433	950
66.915	1012
67.2867	958
67.6585	902
68.0303	856
68.402	852
68.7738	885
69.1455	746
69.5173	701
69.889	665
70.2608	667
70.6325	666
71.0042	633
71.376	711
71.7478	672
72.1195	614
72.4913	608
72.863	630
73.2348	579
73.6065	555
73.9783	513
74.35	523
74.7218	513
75.0935	511
75.4653	458
75.837	422
76.2088	380
76.5805	430
76.9523	466
77.324	438
77.6958	453
78.0675	399
78.4393	375
78.811	404
79.1827	390
79.5545	395
79.9263	407
80.298	400
80.6698	379
81.0415	336
81.4133	368
81.785	351
82.1568	300
82.5285	319
82.9003	310
83.272	281
83.6438	288
84.0155	236
84.3873	267
84.759	290
85.1308	295
85.5025	307
85.8743	378
86.246	312
86.6178	291
86.9895	274
87.3613	239
87.733	222
88.1048	226
88.4765	188
88.8483	157
89.22	195
89.5918	212
89.9635	231
90.3353	226
90.707	208
91.0787	206
91.4505	233
91.8223	187
92.194	209
92.5658	201
92.9375	167
93.3093	190
93.681	184
94.0528	214
94.4245	200
94.7963	158
95.168	159
95.5398	144
95.9115	171
96.2833	186
96.655	156
97.0268	125
97.3985	186
97.7703	182
98.142	153
98.5138	173
98.8855	142
99.2573	120
99.629	103
100.001	183
100.373	136
100.744	116
101.116	124
101.488	133
101.86	122
102.231	115
102.603	121
102.975	112
103.347	63
103.718	157
104.09	146
104.462	150
104.834	132
105.205	133
105.577	105
105.949	83
106.321	101
106.692	55
107.064	59
107.436	48
107.808	114
108.179	66
108.551	122
108.923	74
109.295	114
109.666	98
110.038	99
110.41	86
110.782	84
111.153	96
111.525	127
111.897	120
112.269	91
112.64	82
113.012	72
113.384	107
113.756	56
114.127	84
114.499	98
114.871	75
115.243	106
115.614	90
115.986	88
116.358	54
116.73	38
117.101	36
117.473	53
117.845	64
118.217	75
118.588	59
118.96	35
119.332	57
119.704	73
120.075	62
120.447	37
120.819	119
121.191	82
121.562	66
121.934	76
122.306	98
122.678	78
123.049	59
123.421	89
123.793	96
124.165	40
124.536	46
124.908	78
125.28	67
125.652	62
126.023	98
126.395	71
126.767	44
127.139	38
127.51	54
127.882	9
128.254	29
128.626	57
128.997	70
129.369	22
129.741	12
130.113	54
130.484	78
130.856	-5
131.228	84
131.6	54
131.971	44
132.343	60
132.715	57
133.087	34
133.458	35
133.83	65
134.202	50
134.574	38
134.945	36
135.317	63
135.689	55
136.061	29
136.432	66
136.804	43
137.176	36
137.548	32
137.919	59
138.291	13
138.663	6
139.035	30
139.406	28
139.778	-8
140.15	37
140.522	44
140.893	39
141.265	60
141.637	66
142.009	36
142.38	28
142.752	14
143.124	27
143.496	-4
143.867	21
144.239	8
144.611	41
144.983	3
145.354	44
145.726	25
146.098	60
146.47	30
146.841	15
147.213	23
147.585	29
147.957	-12
148.328	35
148.7	67
149.072	24
149.444	53
149.815	4
150.187	30
150.559	59
150.931	78
151.302	66
151.674	37
152.046	85
152.418	60
152.789	58
153.161	55
153.533	52
153.905	37
154.276	17
154.648	31
155.02	4
155.392	18
155.763	6
156.135	34
156.507	30
156.879	19
157.25	52
157.622	51
157.994	30
158.366	4
158.737	75
159.109	74
159.481	24
159.853	85
160.224	22
160.596	36
160.968	6
161.34	25
161.711	40
162.083	-2
162.455	27
162.827	22
163.198	74
163.57	26
163.942	42
164.314	52
164.685	14
165.057	17
165.429	20
165.801	25
166.172	-9
166.544	41
166.916	55
167.288	5
167.659	-26
168.031	39
168.403	35
168.775	26
169.146	60
169.518	24
169.89	-7
170.262	-22
170.633	54
171.005	20
171.377	0
171.749	0
172.12	9
172.492	24
172.864	-1
173.236	28
173.607	14
173.979	-7
174.351	28
174.723	20
175.094	57
175.466	32
175.838	16
176.21	21
176.581	-3
176.953	3
177.325	25
177.697	43
178.068	15
178.44	3
178.812	2
179.184	19
179.555	27
179.927	20
180.299	30
180.671	19
181.042	53
181.414	24
181.786	20
182.158	9
182.529	32
182.901	17
183.273	-12
183.645	36
184.016	46
184.388	11
184.76	64
185.132	36
185.503	20
185.875	55
186.247	64
186.619	42
186.99	18
187.362	36
187.734	21
188.106	23
188.477	37
188.849	47
189.221	-2
189.593	-8
189.964	48
190.336	4
190.708	53
191.08	38
191.451	14
191.823	48
192.195	2
192.567	26
192.938	59
193.31	31
193.682	-5
194.054	-7
194.425	4
194.797	-24
195.169	43
195.541	19
195.912	12
196.284	13
196.656	16
197.028	4
197.399	-24
197.771	14
198.143	21
198.515	-20
198.886	6
199.258	-3
199.63	17
200.002	11
200.373	26
200.745	-25
