# Supplementary material for: Sub-single exciton optical gain threshold in colloidal semiconductor quantum wells with gradient alloy shelling
Source: Nat Commun. 2020 Jul 3;11:3305. doi: 10.1038/s41467-020-17032-8 (PMC7335098; doi:10.1038/s41467-020-17032-8)
Supplement: Supplementary file 3 — Source data [file 41467_2020_17032_MOESM3_ESM.zip › Nat comm data source file/Data source of Figure 1.xlsx]

## Sheet: Figure 1g
wavelength (nm)	Photoluminscence (Arb units)	wavelength (nm)	absorption (Arb units)			wavelength (nm)	PLE @ 647 nm	PLE @ 627 mnm	PLE @ 627 mnm
300	2.59245	400	-7.44675e-06			300	0.93988	2.8388	2.05407
301	2.55578	401	-7.32053e-06			302.03	1.02303	2.98552	2.29973
302	2.51902	402	-5.80594e-06			304.06	1.00689	3.22233	2.3372
303	2.48079	403	5.67972e-06			305.93	1.07424	3.44595	2.53342
304	2.44407	404	-1.65343e-05			307.96	1.17049	3.43876	2.58149
305	2.41229	405	3.1554e-06			310	1.17615	3.69817	2.61789
306	2.38207	406	-1.31265e-05			312	1.20928	3.75567	2.75034
307	2.34776	407	2.01946e-06			314	1.20173	3.93218	2.93728
308	2.31946	408	-1.30003e-05			316	1.30302	4.19299	3.01013
309	2.29275	409	-1.868e-05			318	1.33359	4.33359	3.06884
310	2.26507	410	6.3108e-06			320	1.44928	4.30974	3.16124
311	2.23953	411	-3.28162e-06			322	1.40202	4.31856	3.17073
312	2.21318	412	1.76702e-06			324	1.55098	4.6383	3.27057
313	2.18714	413	2.01946e-06			326	1.75947	4.52403	3.37401
314	2.16213	414	-2.3981e-06			328	1.5859	4.61759	3.37699
315	2.13984	415	-1.41362e-05			330	1.50763	4.66852	3.29202
316	2.11616	416	4.92243e-06			332	1.60635	4.79777	3.52875
317	2.09448	417	-1.26216e-07			334	1.63326	4.79339	3.55593
318	2.07521	418	2.77675e-06			336	1.59084	4.69801	3.49951
319	2.05283	419	-5.93215e-06			338	1.48978	4.84478	3.58844
320	2.0308	420	8.07783e-06			340	1.64945	4.78261	3.64597
321	2.01046	421	1.2874e-05			342.03	1.65046	4.61516	3.49323
322	1.98825	422	2.65054e-06			344.06	1.52782	4.90761	3.63586
323	1.96555	423	8.83512e-07			345.93	1.53865	4.85843	3.61718
324	1.94446	424	2.90297e-06			347.96	1.63195	4.86551	3.49144
325	1.92354	425	3.1554e-06			350	1.62017	4.77036	3.55817
326	1.89946	426	1.401e-05			352	1.66826	4.60947	3.47219
327	1.88046	427	-7.32053e-06			354	1.50879	4.69004	3.45788
328	1.85825	428	1.74178e-05			356	1.49243	4.69686	3.45918
329	1.83351	429	-6.05837e-06			358	1.58178	4.71733	3.43641
330	1.81286	430	2.90297e-06			360	1.49074	4.42936	3.2955
331	1.79034	431	3.78648e-06			362	1.53526	4.57633	3.4058
332	1.76809	432	-2.52432e-06			364	1.5057	4.52048	3.35528
333	1.7465	433	-4.54378e-06			366	1.54826	4.50478	3.32326
334	1.72416	434	4.66999e-06			368	1.481	4.52616	3.37671
335	1.70267	435	6.94188e-06			370	1.48659	4.44918	3.18571
336	1.67952	436	-5.93215e-06			371.96	1.43126	4.42171	3.14705
337	1.65669	437	6.68945e-06			373.93	1.46215	4.49112	3.2915
338	1.63751	438	3.53405e-06			376.06	1.42642	4.42248	3.16481
339	1.61512	439	-4.54378e-06			378.03	1.46688	4.47544	3.33042
340	1.59452	440	8.45648e-06			380	1.50535	4.3603	3.34019
341	1.5732	441	-6.68945e-06			382	1.47185	4.35033	3.34796
342	1.55251	442	7.57296e-07			384	1.45892	4.40067	3.27626
343	1.53261	443	-9.97107e-06			386	1.49568	4.45088	3.34521
344	1.51383	444	-9.21377e-06			388	1.51456	4.40512	3.37025
345	1.49581	445	-9.4662e-06			390	1.44149	4.52413	3.25953
346	1.47836	446	6.05837e-06			392	1.44998	4.38212	3.30261
347	1.46105	447	-2.43597e-05			394	1.4159	4.31394	3.20556
348	1.44414	448	-9.71864e-06			396	1.455	4.42339	3.30336
349	1.42785	449	-6.94188e-06			398	1.45198	4.37984	3.18778
350	1.41334	450	-1.17381e-05			400	1.4392	4.36022	3.17586
351	1.39905	451	-1.56508e-05			401.96	1.42546	4.3789	3.12625
352	1.38352	452	1.00973e-06			403.93	1.36199	4.26049	3.16811
353	1.37017	453	-1.37575e-05			406.06	1.391	4.30995	3.13456
354	1.35824	454	6.3108e-06			408.03	1.40791	4.25971	3.14946
355	1.34756	455	1.61557e-05			410	1.38971	4.2624	3.09745
356	1.33541	456	9.84485e-06			412	1.39822	4.15277	3.04026
357	1.32437	457	-1.07284e-05			414	1.38434	4.21852	3.03157
358	1.31352	458	-6.18459e-06			416	1.34552	4.13114	3.05559
359	1.30172	459	6.68945e-06			418	1.34273	4.11149	3.01137
360	1.29198	460	-1.85538e-05			420	1.36825	4.08461	3.03498
361	1.28205	461	-2.01946e-06			421.96	1.37624	4.13257	3.06611
362	1.27235	462	-1.47673e-05			423.93	1.35883	4.0967	3.01868
363	1.26158	463	-1.64081e-06			426.06	1.35243	4.13405	3.03337
364	1.25245	464	-1.53984e-05			428.03	1.3714	4.12755	2.96421
365	1.24209	465	-1.56508e-05			430	1.37081	4.07686	3.02415
366	1.2347	466	-2.27189e-06			431.96	1.34382	4.07569	3.03808
367	1.22637	467	-1.76702e-06			433.93	1.36925	4.1366	3.05613
368	1.21765	468	-1.45148e-05			436.06	1.35489	4.09208	3.05215
369	1.21066	469	-1.83013e-05			438.03	1.34024	4.07101	2.99846
370	1.20288	470	-1.2243e-05			440	1.35256	4.1796	3.09653
371	1.19585	471	-2.00684e-05			441.96	1.40397	4.14345	3.04955
372	1.18846	472	8.58269e-06			443.93	1.34353	4.18969	3.11442
373	1.18174	473	-2.19616e-05			446.06	1.39324	4.21825	3.11068
374	1.17493	474	-7.95161e-06			448.03	1.42151	4.33124	3.17665
375	1.16874	475	-1.64081e-06			450	1.42064	4.3149	3.16156
376	1.16309	476	-2.17092e-05			451.96	1.44375	4.29231	3.16255
377	1.15704	477	-2.41073e-05			453.93	1.43043	4.32354	3.22077
378	1.15165	478	-6.94188e-06			456.06	1.45752	4.40259	3.21414
379	1.14698	479	-8.70891e-06			458.03	1.42577	4.3704	3.16846
380	1.14181	480	-1.85538e-05			460	1.46437	4.35398	3.24327
381	1.13616	481	-2.65054e-06			461.96	1.45228	4.43194	3.24988
382	1.13127	482	-2.23402e-05			463.93	1.44889	4.44985	3.26194
383	1.12544	483	-1.53984e-05			466.06	1.47483	4.49483	3.29287
384	1.11938	484	-7.44675e-06			468.03	1.48969	4.47733	3.32448
385	1.11333	485	-5.04864e-07			470	1.51172	4.57681	3.36357
386	1.1059	486	-2.76413e-05			471.96	1.53492	4.63966	3.39039
387	1.09891	487	-3.02919e-06			473.93	1.49093	4.62718	3.49578
388	1.09139	488	-9.97107e-06			476.06	1.5256	4.66773	3.45726
389	1.08156	489	-9.97107e-06			478.03	1.50423	4.55291	3.48622
390	1.07136	490	-2.18354e-05			480	1.48586	4.52433	3.31517
391	1.06042	491	7.69918e-06			481.94	1.41167	4.27855	3.1616
392	1.04831	492	-9.84485e-06			484.02	1.33852	4.12384	3.02196
393	1.03563	493	-1.2874e-05			485.97	1.30764	3.88666	2.85942
394	1.02254	494	-1.5777e-05			488.05	1.18553	3.59163	2.61923
395	1.01004	495	-8.96134e-06			490	1.09487	3.33475	2.48673
396	0.99566	496	-4.79621e-06			491.96	1.00857	3.07727	2.24402
397	0.98204	497	-2.34762e-05			493.93	0.94157	2.81528	2.0745
398	0.96842	498	-1.31265e-05			496.06	0.88911	2.65545	1.9422
399	0.95512	499	-1.7544e-05			498.03	0.82227	2.50944	1.8498
400	0.94181	500	-1.5777e-05			500	0.82232	2.41759	1.76052
401	0.92948	501	-8.96134e-06			501.94	0.80232	2.39484	1.72116
402	0.91684	502	-2.18354e-05			504.02	0.74875	2.30735	1.67049
403	0.90514	503	-2.01946e-05			505.97	0.7377	2.22665	1.65349
404	0.89384	504	-1.2243e-05			508.05	0.72061	2.14229	1.56979
405	0.88333	505	-1.1107e-05			510	0.7079	2.17465	1.56426
406	0.87265	506	-2.47383e-05			511.94	0.67471	2.07045	1.55211
407	0.86281	507	-3.28162e-06			514.02	0.68387	2.10095	1.53865
408	0.8532	508	-1.66605e-05			515.97	0.67962	2.06882	1.53038
409	0.84443	509	-1.35051e-05			518.05	0.65563	2.08287	1.51554
410	0.83567	510	-1.91848e-05			520	0.67929	2.03202	1.52616
411	0.82752	511	-9.84485e-06			521.94	0.6636	2.0222	1.53216
412	0.8192	512	-1.32527e-05			524.02	0.68106	2.04249	1.46361
413	0.8115	513	-1.91848e-05			525.97	0.67308	2.0319	1.52413
414	0.80367	514	-3.40783e-06			528.05	0.65582	1.98086	1.49548
415	0.7957	515	-4.29135e-06			530	0.66828	2.07135	1.58591
416	0.78809	516	1.51459e-06			531.94	0.66232	2.05274	1.53232
417	0.78026	517	-1.66605e-05			534.02	0.68849	2.0754	1.58381
418	0.77269	518	-1.52721e-05			535.97	0.69738	2.11789	1.57959
419	0.76499	519	-1.33789e-05			538.05	0.70815	2.19003	1.61528
420	0.75756	520	-2.20878e-05			540	0.72098	2.13037	1.54762
421	0.75009	521	-6.43702e-06			542.05	0.70622	2.2158	1.66037
422	0.74292	522	-1.95635e-05			543.97	0.74019	2.20432	1.68047
423	0.7354	523	-1.43886e-05			546.02	0.7409	2.23204	1.67991
424	0.72779	524	-3.78648e-06			547.94	0.77739	2.29065	1.7321
425	0.72053	525	-1.60294e-05			550	0.74585	2.37783	1.74851
426	0.71364	526	-2.13305e-05			551.94	0.78544	2.35794	1.7327
427	0.70722	527	-3.28162e-06			554.02	0.79204	2.48993	1.82203
428	0.7006	528	-6.94188e-06			555.97	0.82829	2.50497	1.90896
429	0.69427	529	-3.40783e-06			558.05	0.81169	2.48473	1.91368
430	0.68858	530	-5.42729e-06			560	0.83055	2.58659	2.01423
431	0.68293	531	-8.70891e-06			562.05	0.895	2.71078	1.9969
432	0.67759	532	-5.55351e-06			563.97	0.92748	2.7855	2.10669
433	0.67305	533	-1.37575e-05			566.02	0.97099	2.83923	2.20102
434	0.66868	534	-1.66605e-05			567.94	1.009	2.95953	2.24918
435	0.6641	535	-1.71654e-05			570	1.02294	3.10449	2.30183
436	0.65969	536	-9.84485e-06			572.05	1.03518	3.14113	2.39529
437	0.65529	537	-5.04864e-06			573.97	1.03553	3.21061	2.3571
438	0.65159	538	-5.67972e-06			576.02	1.07848	3.28057	2.40652
439	0.6475	539	-1.12332e-05			577.94	1.04703	3.09628	2.29224
440	0.6434	540	-4.92243e-06			580	1.03206	3.11436	2.25616
441	0.6398	541	-7.82539e-06			582.05	0.94217	2.96702	2.17465
442	0.63602	542	-8.96134e-06			583.97	0.9324	2.77086	1.96203
443	0.6317	543	-4.16513e-06			586.02	0.83717	2.4633	1.80459
444	0.62747	544	-1.21167e-05			587.94	0.76351	2.40844	1.6862
445	0.62302	545	-8.20404e-06			590	0.7768	2.25718	1.64722
446	0.61839	546	-1.07284e-05			592.05	0.70764	2.12024	1.50319
447	0.61359	547	-1.26216e-06			593.97	0.67546	2.05971	1.5214
448	0.60905	548	-2.83986e-05			596.02	0.70068	2.03627	1.51078
449	0.60353	549	1.51459e-06			597.94	0.68578	2.0309	1.47799
450	0.59832	550	-4.03891e-06			600	0.66144	1.96076	1.50859
451	0.59303	551	-1.85538e-05			602.05	0.65918	2.03247	1.47829
452	0.58778	552	-4.66999e-06			603.97	0.64151	1.97183	1.44402
453	0.58226	553	-1.1107e-05			606.02	0.66588	2.06383	1.52649
454	0.57683	554	-5.30107e-06			607.94	0.68721	2.00903	1.51701
455	0.57162	555	8.96134e-06			610	0.72574	2.17245	1.55814
456	0.56681	556	4.41756e-06			612.02	0.71295	2.1244	1.67465
457	0.56192	557	4.66999e-06			614.05	0.73862	2.27191	1.68494
458	0.55738	558	4.92243e-06			615.94	0.74629	2.3366	1.80099
459	0.55302	559	-8.83512e-06			617.97	0.83494	2.45463	1.86774
460	0.54946	560	1.43886e-05			620	0.85952	2.63745	2.03215
461	0.54634	561	-2.01946e-06			622.05	0.87039	2.71075	2.09228
462	0.54416	562	1.08546e-05			623.97	0.89795	2.78152	2.10043
463	0.54278	563	-8.83512e-07			626.02	0.9781	2.89164	2.23137
464	0.54136	564	2.38548e-05			627.94	0.94611	2.9278	--
465	0.54096	565	2.47383e-05			630	1.02442	2.96844	--
466	0.54114	566	1.95635e-05			632.02	0.99099	2.85283	--
467	0.54185	567	3.92532e-05			634.05	0.89562	--	--
468	0.54314	568	2.3981e-05			635.94	0.84286	--	--
469	0.54465	569	3.69813e-05			637.97	0.62578	--	--
470	0.54558	570	4.87194e-05			640	0.4834	--	--
471	0.54643	571	3.68551e-05			642	0.36814	--	--
472	0.5467	572	7.11858e-05			644	0.29792	--	--
473	0.54576	573	7.25742e-05			646	0.22311	--	--
474	0.54256	574	8.74677e-05			648	0.26646	--	--
475	0.53824	575	0.000112711		--	--	--
476	0.5317	576	0.000108167		--	--	--
477	0.52351	577	0.000121294		--	--	--
478	0.51252	578	0.000134546		--	--	--
479	0.50001	579	0.000168751		--	--	--
480	0.48666	580	0.000175819		--	--	--
481	0.47082	581	0.000191975		--	--	--
482	0.45377	582	0.000205858		--	--	--
483	0.43601	583	0.000232742		--	--	--
484	0.4167	584	0.000280326		--	--	--
485	0.39689	585	0.000289918		--	--	--
486	0.37758	586	0.000310365		--	--	--
487	0.35831	587	0.000336744		--	--	--
488	0.33917	588	0.000400736		--	--	--
489	0.32057	589	0.000425474		--	--	--
490	0.30295	590	0.000453999		--	--	--
491	0.28688	591	0.000507515		--	--	--
492	0.27143	592	0.000567467		--	--	--
493	0.25768	593	0.000623886		--	--	--
494	0.24536	594	0.000729529		--	--	--
495	0.23419	595	0.000756918		--	--	--
496	0.2243	596	0.00084123		--	--	--
497	0.2158	597	0.000968834	--	--	--	--
498	0.20819	598	0.00106	--	--	--	--
499	0.20156	599	0.00122	--	--	--	--
500	0.19547	600	0.00136	--	--	--	--
501	0.19053	601	0.00156	--	--	--	--
502	0.18576	602	0.00172	--	--	--	--
503	0.18171	603	0.00196	--	--	--	--
504	0.17766	604	0.00223	--	--	--	--
505	0.17424	605	0.00247	--	--	--	--
506	0.17112	606	0.00281	--	--	--	--
507	0.16841	607	0.00321	--	--	--	--
508	0.16596	608	0.00364	--	--	--	--
509	0.16373	609	0.00405	--	--	--	--
510	0.16178	610	0.00465	--	--	--	--
511	0.15999	611	0.00516	--	--	--	--
512	0.15821	612	0.00599	--	--	--	--
513	0.15666	613	0.00676	--	--	--	--
514	0.15514	614	0.00773	--	--	--	--
515	0.15372	615	0.00877	--	--	--	--
516	0.15265	616	0.00977	--	--	--	--
517	0.15154	617	0.01124	--	--	--	--
518	0.15065	618	0.01257	--	--	--	--
519	0.14985	619	0.01426	--	--	--	--
520	0.14914	620	0.01606	--	--	--	--
521	0.14811	621	0.0182	--	--	--	--
522	0.14713	622	0.0206	--	--	--	--
523	0.14682	623	0.02317	--	--	--	--
524	0.14638	624	0.026	--	--	--	--
525	0.14566	625	0.02904	--	--	--	--
526	0.14513	626	0.03256	--	--	--	--
527	0.14486	627	0.03624	--	--	--	--
528	0.14446	628	0.04057	--	--	--	--
529	0.14406	629	0.04544	--	--	--	--
530	0.14384	630	0.04945	--	--	--	--
531	0.14379	631	0.05405	--	--	--	--
532	0.14339	632	0.05901	--	--	--	--
533	0.14308	633	0.0631	--	--	--	--
534	0.14313	634	0.06662	--	--	--	--
535	0.14313	635	0.06968	--	--	--	--
536	0.14304	636	0.07161	--	--	--	--
537	0.14304	637	0.07219	--	--	--	--
538	0.14304	638	0.0716	--	--	--	--
539	0.14313	639	0.06989	--	--	--	--
540	0.14317	640	0.06687	--	--	--	--
541	0.14348	641	0.06315	--	--	--	--
542	0.14397	642	0.05853	--	--	--	--
543	0.14433	643	0.05397	--	--	--	--
544	0.14473	644	0.04965	--	--	--	--
545	0.14526	645	0.04499	--	--	--	--
546	0.14593	646	0.04083	--	--	--	--
547	0.14647	647	0.03666	--	--	--	--
548	0.14704	648	0.0332	--	--	--	--
549	0.1478	649	0.02995	--	--	--	--
550	0.14882	650	0.02669	--	--	--	--
551	0.15002	651	0.02415	--	--	--	--
552	0.15087	652	0.02155	--	--	--	--
553	0.15212	653	0.01925	--	--	--	--
554	0.15341	654	0.01747	--	--	--	--
555	0.15483	655	0.01555	--	--	--	--
556	0.15608	656	0.0139	--	--	--	--
557	0.15786	657	0.01263	--	--	--	--
558	0.15955	658	0.01118	--	--	--	--
559	0.16129	659	0.00996	--	--	--	--
560	0.16306	660	0.00895	--	--	--	--
561	0.16507	661	0.00807	--	--	--	--
562	0.16716	662	0.00716	--	--	--	--
563	0.1693	663	0.00639	--	--	--	--
564	0.17139	664	0.00564	--	--	--	--
565	0.17335	665	0.00506	--	--	--	--
566	0.17548	666	0.00451	--	--	--	--
567	0.17753	667	0.00405	--	--	--	--
568	0.17926	668	0.00365	--	--	--	--
569	0.18082	669	0.00327	--	--	--	--
570	0.18216	670	0.00293	--	--	--	--
571	0.18305	671	0.00263	--	--	--	--
572	0.18323	672	0.00236	--	--	--	--
573	0.18309	673	0.00213	--	--	--	--
574	0.18216	674	0.00194	--	--	--	--
575	0.18029	675	0.00169	--	--	--	--
576	0.1778	676	0.00154	--	--	--	--
577	0.17446	677	0.00143	--	--	--	--
578	0.17005	678	0.00125	--	--	--	--
579	0.16511	679	0.00112	--	--	--	--
580	0.15986	680	0.001	--	--	--	--
581	0.15399	681	0.000884522	--	--	--	--
582	0.14807	682	0.000793899	--	--	--	--
583	0.14197	683	0.000714761	--	--	--	--
584	0.13574	684	0.000638022	--	--	--	--
585	0.13018	685	0.000578574	--	--	--	--
586	0.12488	686	0.000525059	--	--	--	--
587	0.12016	687	0.000468766	--	--	--	--
588	0.11567	688	0.000418154	--	--	--	--
589	0.11162	689	0.00038458	--	--	--	--
590	0.10783	690	0.000333463	--	--	--	--
591	0.10468	691	0.000312132	--	--	--	--
592	0.10169	692	0.000262782	--	--	--	--
593	0.0992	693	0.000224917	--	--	--	--
594	0.0972	694	0.000214693	--	--	--	--
595	0.09533	695	0.000198033	--	--	--	--
596	0.09391	696	0.000172411	--	--	--	--
597	0.09288	697	0.000177081	--	--	--	--
598	0.09181	698	0.000153605	--	--	--	--
599	0.09115	699	0.000120284	--	--	--	--
600	0.09048	700	0.000117507	--	--	--	--
601	0.08994	701	8.58269e-05	--	--	--	--
602	0.08972	702	7.87588e-05	--	--	--	--
603	0.08945	703	7.34577e-05	--	--	--	--
604	0.08963	704	7.37102e-05	--	--	--	--
605	0.08977	705	7.30791e-05	--	--	--	--
606	0.09017	706	4.77097e-05	--	--	--	--
607	0.09079	707	3.47094e-05	--	--	--	--
608	0.09119	708	6.03313e-05	--	--	--	--
609	0.0919	709	2.38548e-05	--	--	--	--
610	0.09292	710	2.85248e-05	--	--	--	--
611	0.094	711	4.16513e-05	--	--	--	--
612	0.09506	712	2.30975e-05	--	--	--	--
613	0.09631	713	2.29713e-05	--	--	--	--
614	0.09764	714	3.18064e-05	--	--	--	--
615	0.09893	715	8.20404e-06	--	--	--	--
616	0.10072	716	1.24954e-05	--	--	--	--
617	0.10245	717	6.81567e-06	--	--	--	--
618	0.10396	718	6.3108e-07	--	--	--	--
619	0.10548	719	3.78648e-07	--	--	--	--
620	0.10708	720	5.55351e-06	--	--	--	--
621	0.10877	721	-4.16513e-06	--	--	--	--
622	0.11046	722	1.00973e-05	--	--	--	--
623	0.11202	723	-1.09808e-05	--	--	--	--
624	0.11313	724	1.09808e-05	--	--	--	--
625	0.11433	725	4.41756e-06	--	--	--	--
626	0.11554	726	-8.45648e-06	--	--	--	--
627	0.11625	727	3.53405e-06	--	--	--	--
628	0.1166	728	-1.52721e-05	--	--	--	--
629	0.11678	729	-5.30107e-06	--	--	--	--
630	0.11656	730	-1.18643e-05	--	--	--	--
631	0.11544	731	-1.1107e-05	--	--	--	--
632	0.11327	732	-5.80594e-06	--	--	--	--
633	0.11019	733	-1.59032e-05	--	--	--	--
634	0.10601	734	3.66027e-06	--	--	--	--
635	0.09951	735	-8.83512e-06	--	--	--	--
636	0.09221	736	-2.48646e-05	--	--	--	--
637	0.0838	737	-8.70891e-06	--	--	--	--
638	0.07432	738	-1.42624e-05	--	--	--	--
639	0.06493	739	1.13594e-06	--	--	--	--
640	0.05581	740	-2.10781e-05	--	--	--	--
641	0.047	741	-3.40783e-06	--	--	--	--
642	0.03925	742	-1.64081e-06	--	--	--	--
643	0.03235	743	-2.44859e-05	--	--	--	--
644	0.02648	744	5.42729e-06	--	--	--	--
645	0.02154	745	-1.79227e-05	--	--	--	--
646	0.01722	746	-6.56323e-06	--	--	--	--
647	0.01397	747	-2.0447e-05	--	--	--	--
648	0.01121	748	-1.64081e-05	--	--	--	--
649	0.00881	749	-3.1554e-06	--	--	--	--
650	0.0069	750	-2.05732e-05	--	--	--	--
651	0.00543		--	--	--	--	--
652	0.00396		--	--	--	--	--
653	0.00294		--	--	--	--	--
654	0.00205		--	--	--	--	--
655	0.00125		--	--	--	--	--
656	0.000624167		--	--	--	--	--
657	0.000134167		--	--	--	--	--
658	-0.000268333		--	--	--	--	--
659	-0.00044625		--	--	--	--	--
660	-0.000802083		--	--	--	--	--
661	-0.0012		--	--	--	--	--
662	-0.00134		--	--	--	--	--
663	-0.00138		--	--	--	--	--
664	-0.0016		--	--	--	--	--
665	-0.00169		--	--	--	--	--
666	-0.00209		--	--	--	--	--
667	-0.00236		--	--	--	--	--
668	-0.00218		--	--	--	--	--
669	-0.002		--	--	--	--	--
670	-0.002		--	--	--	--	--
671	-0.00223		--	--	--	--	--
672	-0.00236		--	--	--	--	--
673	-0.00236		--	--	--	--	--
674	-0.00227		--	--	--	--	--
675	-0.00245		--	--	--	--	--
676	-0.00236		--	--	--	--	--
677	-0.00245		--	--	--	--	--
678	-0.00258		--	--	--	--	--
679	-0.00272		--	--	--	--	--
680	-0.00263		--	--	--	--	--
681	-0.00254		--	--	--	--	--
682	-0.00263		--	--	--	--	--
683	-0.00267		--	--	--	--	--
684	-0.00249		--	--	--	--	--
685	-0.00245		--	--	--	--	--
686	-0.00245		--	--	--	--	--
687	-0.00249		--	--	--	--	--
688	-0.00258		--	--	--	--	--
689	-0.00249		--	--	--	--	--
690	-0.00258		--	--	--	--	--
691	-0.00254		--	--	--	--	--
692	-0.00267		--	--	--	--	--
693	-0.00249		--	--	--	--	--
694	-0.00245		--	--	--	--	--
695	-0.00249		--	--	--	--	--
696	-0.0024		--	--	--	--	--
697	-0.00231		--	--	--	--	--
698	-0.00267		--	--	--	--	--
699	-0.0028			--	--	--	--
700	-0.00272			--	--	--	--
701	-0.00263			--	--	--	--
702	-0.00258			--	--	--	--
703	-0.00263			--	--	--	--
704	-0.00249			--	--	--	--
705	-0.00245			--	--	--	--
706	-0.00254			--	--	--	--
707	-0.00263			--	--	--	--
708	-0.00258			--	--	--	--
709	-0.00249			--	--	--	--
710	-0.00245			--	--	--	--
711	-0.00263			--	--	--	--
712	-0.00258			--	--	--	--
713	-0.00267			--	--	--	--
714	-0.00267			--	--	--	--
715	-0.00263			--	--	--	--
716	-0.00267			--	--	--	--
717	-0.0028			--	--	--	--
718	-0.0028			--	--	--	--
719	-0.00267			--	--	--	--
720	-0.0028			--	--	--	--
721	-0.00276			--	--	--	--
722	-0.00267			--	--	--	--
723	-0.00272			--	--	--	--
724	-0.00258			--	--	--	--
725	-0.00285			--	--	--	--
726	-0.00276			--	--	--	--
727	-0.00263			--	--	--	--
728	-0.00258			--	--	--	--
729	-0.00249			--	--	--	--
730	-0.00254			--	--	--	--
731	-0.00258			--	--	--	--
732	-0.0028			--	--	--	--
733	-0.00258			--	--	--	--
734	-0.00249			--	--	--	--
735	-0.0028			--	--	--	--
736	-0.00258			--	--	--	--
737	-0.0028			--	--	--	--
738	-0.00267			--	--	--	--
739	-0.00254			--	--	--	--
740	-0.00258			--	--	--	--
741	-0.0028			--	--	--	--
742	-0.00272			--	--	--	--
743	-0.00263			--	--	--	--
744	-0.0028			--	--	--	--
745	-0.00254			--	--	--	--
746	-0.00245			--	--	--	--
747	-0.00263
748	-0.00263
749	-0.00263
750	-0.00263
