# Supplementary material for: Sub-single exciton optical gain threshold in colloidal semiconductor quantum wells with gradient alloy shelling
Source: Nat Commun. 2020 Jul 3;11:3305. doi: 10.1038/s41467-020-17032-8 (PMC7335098; doi:10.1038/s41467-020-17032-8)
Supplement: Supplementary file 3 — Source data [file 41467_2020_17032_MOESM3_ESM.zip › Nat comm data source file/Data source of Supplementary Figure 5.xlsx]

## Sheet: Figure 5a
Time (ps)	1 e-h pair	2 e-h pairs
-5.00401	0.000303243	-6.49819e-06
-3.11863	0.000280946	-1.77257e-05
-2.78396	0.000276486	-1.15524e-05
-2.40137	0.000338919	-5.20578e-05
-2.02671	0.000272027	5.20217e-05
-1.92672	0.000263108	5.67148e-05
-1.92529	0.000321081	-0.000134513
-1.92397	0.000196216	0.000160794
-1.6133	0.000236351	6.69675e-05
-1.6133	0.000267568	4.62093e-06
-1.48136	0.000334459	-0.000122419
-1.42002	0.000258649	-8.25271e-05
-1.40131	0.000312162	-0.000114513
-1.38401	0.000325541	-6.41517e-05
-1.38005	0.000307703	-7.77257e-05
-1.27201	0.000254189	9.58484e-05
-1.27069	0.000307703	-6.24188e-05
-1.26937	0.000303243	3.17689e-05
-1.13601	0.000285405	6.7148e-06
-1.13204	0.000267568	0.000176823
-1.12929	0.000325541	-3.73646e-05
-1.0413	0.000298784	-7.30325e-05
-1.03062	0.000231892	8.84477e-05
-1.0293	0.000240811	6.84477e-05
-0.93601	0.000272027	-5.37903e-06
-0.93205	0.000254189	-4.95668e-05
-0.93062	0.000280946	-2.53791e-05
-0.83999	0.000263108	-5.80867e-05
-0.83734	0.000227432	6.01805e-05
-0.83602	0.000196216	0.000149314
-0.72137	0.000240811	0.000106715
-0.71995	0.000343378	-8.88447e-05
-0.71598	0.000267568	4.67148e-05
-0.60002	0.000303243	-6.38989e-05
-0.59605	0.000325541	-0.000209567
-0.52403	0.000294324	-6.68592e-05
-0.52271	0.00033	-0.000296101
-0.52138	0.000276486	0.000130036
-0.3987	0.000263108	-8.33934e-06
-0.39596	0.000272027	1.37545e-05
-0.32404	0.000263108	0.000106462
-0.32271	0.000325541	-0.000140686
-0.24001	0.000361216	-0.000304874
-0.23604	0.000356757	-0.000149458
-0.15334	0.000272027	5.96751e-05
-0.1507	0.000303243	-2.94585e-05
-0.14937	0.000379054	-0.000260686
-0.03463	0.000387973	-0.000215632
-0.03198	0.000285405	3.35018e-05
0.03597	0.000254189	3.84477e-05
0.03729	0.000254189	-1.8953e-05
0.11196	0.000182838	0.000179314
0.11735	0.000254189	7.28881e-05
0.18398	0.000280946	-1.38989e-05
0.1853	0.000374595	-0.000155018
0.18805	0.000263108	1.46209e-05
0.32802	0.000272027	-0.0001087
0.33067	0.00024973	5.99278e-05
0.39598	0.000272027	4.05415e-05
0.3973	0.000334459	-0.0001913
0.42934	0.000325541	-0.000213394
0.5093	0.000289865	-4.15523e-05
0.51469	0.000222973	0.000135235
0.61997	0.000294324	-0.000223755
0.62262	0.00024527	-2.57401e-05
0.62537	0.000173919	0.000176354
0.71336	0.000165	2.79783e-05
0.71468	0.000147162	-4.72925e-06
0.80135	2.67568e-05	1.22744e-06
0.804	2.22973e-05	0.000137509
0.89067	-0.00024527	0.00030509
0.89596	-0.000227432	0.000307184
0.89596	-0.000231892	0.000255957
1.00134	-0.000811622	0.000465343
1.00267	-0.000820541	0.000611625
1.07998	-0.00125	0.000965523
1.0813	-0.00125	0.000856029
1.21202	-0.00108	0.000329134
1.21334	-0.0011	0.00031704
1.26796	-0.000923108	0.000110722
1.29869	-0.000851757	0.000145884
1.30001	-0.000825	4.76173e-05
1.37203	-0.000668919	0.00018361
1.37335	-0.000624324	0.000209892
1.376	-0.000548514	-7.49097e-05
1.37864	-0.000588649	0.000122238
1.53733	-6.24324e-05	3.2852e-05
1.53866	-4.90541e-05	0.00011
1.6413	0.000133784	4.8231e-05
1.67202	0.000200676	0.000231155
1.67334	0.00024973	0.000247437
1.67466	0.000289865	5.02888e-05
1.81464	0.000396892	0.000380469
1.83864	0.000472703	0.000375018
1.83864	0.00041473	0.000539458
1.92664	0.000472703	0.000577834
1.97333	0.00066	0.000261155
1.99469	0.000588649	0.000409675
2.01595	0.000548514	0.000602996
2.01737	0.000548514	0.000564729
2.12531	0.000606486	0.000618411
2.12937	0.000713513	0.000412852
2.12937	0.000610946	0.00075
2.21604	0.000686757	0.000530253
2.22001	0.00066	0.000559639
2.32662	0.000709054	0.00049556
2.33069	0.000664459	0.000587906
2.33201	0.000771486	0.000328773
2.44666	0.000651081	0.000790108
2.49731	0.000771486	0.000474188
2.52936	0.000722432	0.000771697
2.55601	0.000820541	0.000329747
2.62132	0.000780405	0.000542202
2.64929	0.00074027	0.000636029
2.69069	0.000829459	0.000497256
2.71602	0.000860676	0.000392816
2.74268	0.000682297	0.000689495
2.74532	0.000762568	0.000505668
2.74532	0.000816081	0.00032444
2.83738	0.000717973	0.000816137
2.84267	0.000789324	0.000732671
2.94938	0.000874054	0.000397256
2.95599	0.000767027	0.000729097
3.04795	0.00090973	0.00033639
3.05467	0.000775946	0.000640217
3.06138	0.000793784	0.000600217
3.14795	0.00090527	0.000323429
3.14937	0.000878514	0.000326029
3.15334	0.000807162	0.000539603
3.23737	0.000820541	0.000425415
3.24133	0.000842838	0.000360108
3.31071	0.00074473	0.000725524
3.31203	0.000874054	0.000362816
3.39463	0.000784865	0.000888087
3.40135	0.000807162	0.000616137
3.43197	0.000851757	0.000474043
3.43329	0.000784865	0.000807726
3.55729	0.000891892	0.000495018
3.56004	0.000758108	0.000902166
3.66136	0.000762568	0.00064343
3.66532	0.000847297	0.000396029
3.66665	0.000802703	0.000783033
3.78933	0.000833919	0.000647978
3.79329	0.000865135	0.000577978
3.79329	0.000802703	0.000603177
3.86796	0.000829459	0.000592924
3.87203	0.000793784	0.000646137
3.87203	0.000807162	0.000803646
4.01333	0.000842838	0.000566751
4.01465	0.000842838	0.00046343
4.10529	0.000847297	0.000415162
4.10935	0.000780405	0.000492455
4.11068	0.000856216	0.000540578
4.18534	0.000802703	0.000706498
4.18667	0.000847297	0.000564404
4.33335	0.000789324	0.000637004
4.33468	0.000825	0.000790433
4.39205	0.000820541	0.000475162
4.47729	0.000856216	0.000563538
4.59998	0.000869595	0.000575632
4.71737	0.000851757	0.000600325
4.82001	0.000825	0.000610578
4.92265	0.000793784	0.00061935
5.02132	0.000865135	0.000631552
5.10931	0.000896351	0.000553899
5.21999	0.000856216	0.000689819
5.3147	0.000842838	0.0007313
5.41062	0.000798243	0.000781552
5.51733	0.000798243	0.000773899
5.62537	0.000833919	0.00055231
5.71204	0.000856216	0.000597978
5.816	0.000829459	0.000723033
5.92403	0.000775946	0.000865993
6.01864	0.000842838	0.000804007
6.12138	0.000927568	0.00061018
6.20937	0.000842838	0.000719819
6.3173	0.000789324	0.0008513
6.41201	0.000900811	0.000662527
6.50132	0.000825	0.000832527
6.60132	0.000860676	0.000626246
6.71729	0.000771486	0.000875993
6.80802	0.000842838	0.000807834
6.91199	0.000802703	0.000825126
7.01066	0.000847297	0.00075574
7.11605	0.000842838	0.000746606
7.20933	0.00090973	0.000719061
7.31462	0.000771486	0.00093722
7.41604	0.000874054	0.000508231
7.49467	0.000838378	0.000668592
7.59599	0.000985541	0.000759531
7.71338	0.00099	0.000485487
7.80534	0.000838378	0.000710686
7.91998	0.000914189	0.000513899
8.00269	0.000878514	0.000544152
8.11733	0.000775946	0.000869819
8.22404	0.000784865	0.000788592
8.31864	0.000784865	0.00087278
8.40399	0.000838378	0.000871408
8.51731	0.000896351	0.000584513
8.61466	0.00090527	0.000667834
8.71598	0.00090973	0.000455018
8.82137	0.00090973	0.000600433
8.91597	0.000811622	0.000797473
9.01333	0.000820541	0.000689458
9.11464	0.000856216	0.000804621
9.21332	0.000927568	0.000537473
9.31738	0.000820541	0.000842527
9.41738	0.000820541	0.000574657
9.52134	0.00090527	0.000629567
9.60669	0.000860676	0.000836715
9.71065	0.000851757	0.000883502
9.81065	0.000896351	0.000882996
9.91604	0.000802703	0.000805993
10.0067	0.000860676	0.000695126
10.1147	0.00090973	0.000481805
10.2053	0.000851757	0.000784007
10.3173	0.000767027	0.00093574
10.4173	0.000758108	0.0009213
10.5226	0.000932027	0.000646101
10.844	0.000825	0.00080574
11.4334	0.000954324	0.000741516
11.8666	0.000789324	0.000954621
12.3894	0.000869595	0.000835848
12.892	0.000869595	0.000583285
13.4014	0.000833919	0.000831661
13.88	0.000891892	0.000831769
14.3906	0.000896351	0.000580686
14.8866	0.000758108	0.00099018
15.3933	0.000807162	0.000769206
15.8826	0.000811622	0.0008587
16.384	0.000811622	0.000984982
16.8934	0.000900811	0.000708448
17.38	0.000869595	0.000851155
17.8813	0.000842838	0.000804007
18.3826	0.000927568	0.000686715
18.888	0.000816081	0.000841047
19.3801	0.000900811	0.000677834
19.8853	0.000767027	0.000878339
20.376	0.000896351	0.000546246
25.4507	0.000811622	0.000705632
30.488	0.000851757	0.000803141
40.4573	0.000811622	0.000820433
50.4733	0.000784865	0.000811552
60.4706	0.000780405	0.00068
70.4774	0.000927568	0.000277256
80.46	0.000807162	0.000734765
90.4706	0.000798243	0.000666751
100.439	0.000811622	0.000571697
110.444	0.00074027	0.000697256
120.449	0.000749189	0.00059
130.455	0.000829459	0.000501083
150.445	0.000686757	0.000759856
170.459	0.000775946	0.000556029
190.467	0.000753649	0.000479747
210.461	0.000668919	0.000485
230.449	0.000811622	0.000154585
250.465	0.000793784	0.000443
270.467	0.000673378	0.000464585
290.46	0.000709054	0.000412
310.461	0.000704595	0.000386931
330.467	0.000619865	0.000352
350.453	0.000798243	0.000371
370.447	0.000820541	0.000339
390.439	0.000691216	0.000428411

## Sheet: Figure 5b
Time (ps)	1 e-h pair	2 e-h pairs
-5.00663	0.01004	0.00718
-3.11861	0.01506	0.00485
-2.78129	0.00867	0.00612
-2.40399	0.01004	0.00505
-2.02669	0.01186	0.00359
-1.9267	0.01129	0.0066
-1.92527	0.01141	0.00495
-1.92395	0.01357	0.00282
-1.61328	0.00958	0.00845
-1.61196	0.01152	0.00485
-1.48002	0.01312	0.00641
-1.41868	0.00992	0.00786
-1.40129	0.00958	0.00942
-1.38267	0.00821	0.01029
-1.38003	0.01414	0.00854
-1.26935	0.0097	0.00903
-1.26935	0.01049	0.0099
-1.2667	0.01221	0.0067
-1.13599	0.00935	0.00864
-1.1307	0.01186	0.00408
-1.12927	0.01221	0.00485
-1.03996	0.01221	0.00427
-1.02928	0.01186	0.00456
-1.02928	0.01061	0.00641
-0.93467	0.01084	0.00379
-0.93203	0.01004	0.00718
-0.9306	0.0081	0.00942
-0.83997	0.00935	0.00796
-0.836	0.01118	0.00748
-0.836	0.01266	0.00369
-0.72135	0.01449	0.00379
-0.72003	0.01175	0.0066
-0.71596	0.00947	0.00893
-0.59867	0.0089	0.00971
-0.59603	0.01163	0.00689
-0.52401	0.01129	0.00495
-0.51994	0.00913	0.00699
-0.51994	0.01061	0.00495
-0.39868	0.013	0.00379
-0.39604	0.01357	0.00417
-0.32402	0.00821	0.0066
-0.32269	0.00935	0.00505
-0.23999	0.01106	0.00262
-0.23602	0.0081	0.00767
-0.15332	0.00992	0.0035
-0.15068	0.01027	0.00534
-0.14803	0.0081	0.00641
-0.03461	0.01061	-0.00282
-0.03196	0.0089	0.00165
0.03599	0.00251	-0.000776699
0.03731	0.00331	-0.00262
0.11605	-0.0057	-0.00796
0.11737	-0.00548	-0.00806
0.184	-0.01449	-0.02243
0.18532	-0.01791	-0.01951
0.18797	-0.01745	-0.01864
0.32937	-0.02954	-0.0199
0.33201	-0.03319	-0.02019
0.396	-0.02475	-0.01816
0.39732	-0.02167	-0.02282
0.42936	-0.02281	-0.01816
0.51339	-0.01722	-0.01223
0.51735	-0.01529	-0.01621
0.62	-0.00787	-0.00495
0.62264	-0.00901	-0.00262
0.62539	-0.01061	-0.0066
0.7147	0.00171	-0.00388
0.71735	-0.00217	-0.000970874
0.80137	0.00753	0.00495
0.80534	0.0057	0.00563
0.89201	0.01232	0.00505
0.89465	0.01118	0.00835
0.8973	0.01004	0.00971
1.00269	0.01722	0.01175
1.00401	0.01745	0.01243
1.08	0.01312	0.01825
1.08132	0.01506	0.0166
1.21204	0.02065	0.0168
1.216	0.01973	0.01757
1.26799	0.02213	0.01767
1.29871	0.02019	0.02039
1.30003	0.02224	0.01951
1.37205	0.01882	0.02223
1.37337	0.01928	0.02262
1.37602	0.0211	0.01971
1.37866	0.02247	0.02282
1.53735	0.0203	0.02097
1.54132	0.0227	0.02039
1.63999	0.02019	0.0265
1.67204	0.02327	0.02243
1.67468	0.02008	0.02612
1.67468	0.02133	0.02184
1.81333	0.02327	0.02049
1.83999	0.02681	0.02117
1.84131	0.02738	0.02223
1.92533	0.02384	0.02534
1.97335	0.01962	0.02786
1.99736	0.02521	0.02291
2.01465	0.02076	0.02806
2.0174	0.02635	0.02233
2.12533	0.02498	0.02301
2.12797	0.02327	0.02544
2.12939	0.02669	0.02068
2.21606	0.02042	0.02388
2.22135	0.02692	0.02252
2.33071	0.02589	0.01913
2.33335	0.02544	0.0235
2.33335	0.02487	0.02
2.45197	0.0251	0.02175
2.49601	0.02783	0.0199
2.52806	0.0227	0.02777
2.55603	0.02612	0.02718
2.62134	0.02681	0.02223
2.64931	0.02281	0.02728
2.69204	0.02213	0.03
2.71604	0.02669	0.02039
2.7427	0.02738	0.02194
2.74402	0.02681	0.02252
2.74534	0.02213	0.02835
2.84269	0.02475	0.02301
2.84666	0.02544	0.02194
2.95205	0.02532	0.02495
2.95601	0.02316	0.02359
3.04797	0.0243	0.0233
3.0613	0.02646	0.02282
3.06272	0.02578	0.02612
3.14939	0.02487	0.02534
3.15336	0.02202	0.02825
3.15468	0.02441	0.02583
3.24003	0.02327	0.02359
3.24268	0.02304	0.0266
3.31073	0.02681	0.02262
3.31205	0.02646	0.02728
3.39872	0.02452	0.02728
3.40269	0.02452	0.0265
3.43331	0.02669	0.02398
3.43463	0.02578	0.02262
3.55731	0.02658	0.02388
3.56138	0.02316	0.02379
3.66138	0.02555	0.02437
3.66534	0.0243	0.02922
3.66799	0.02475	0.02883
3.78935	0.02795	0.02107
3.79331	0.02612	0.02223
3.79464	0.02749	0.02524
3.86798	0.02567	0.02272
3.87205	0.02521	0.02262
3.87337	0.02612	0.02126
4.01202	0.02555	0.02398
4.01599	0.02452	0.0265
4.10531	0.02452	0.02573
4.10938	0.0235	0.02437
4.1107	0.02578	0.0235
4.18536	0.02624	0.02291
4.18669	0.02829	0.02175
4.33337	0.02578	0.02485
4.33602	0.02692	0.02311
4.39197	0.02179	0.02718
4.47864	0.02464	0.02883
4.60132	0.02703	0.02534
4.71739	0.02624	0.02631
4.81871	0.0227	0.02932
4.92399	0.02601	0.02505
5.02266	0.02749	0.02408
5.10933	0.02624	0.02311
5.22133	0.02076	0.0266
5.31472	0.0284	0.01922
5.41604	0.02532	0.02194
5.51735	0.02384	0.02534
5.62539	0.02886	0.02019
5.71735	0.02658	0.02126
5.81602	0.02304	0.02573
5.92131	0.02589	0.02456
6.01866	0.02555	0.02621
6.12669	0.0243	0.02408
6.20797	0.02749	0.0235
6.316	0.02852	0.02146
6.416	0.02829	0.02078
6.50531	0.02555	0.0267
6.60531	0.02555	0.02243
6.71873	0.02544	0.02301
6.81466	0.02578	0.0266
6.91201	0.0251	0.02359
7.01068	0.02567	0.02456
7.11597	0.02658	0.0235
7.21067	0.02749	0.02175
7.31738	0.0251	0.0235
7.41738	0.02703	0.02573
7.49469	0.02795	0.02408
7.59865	0.02475	0.02748
7.71198	0.02441	0.02456
7.80536	0.02863	0.02417
7.92133	0.02658	0.02388
8.00403	0.02863	0.02194
8.12	0.02624	0.02301
8.2267	0.02418	0.02505
8.31999	0.02418	0.02728
8.40666	0.02749	0.02301
8.51866	0.02498	0.02641
8.61601	0.02829	0.0234
8.71865	0.02783	0.02544
8.82404	0.0235	0.02689
8.916	0.02875	0.02184
9.00806	0.03	0.02107
9.11599	0.02749	0.02466
9.21466	0.02532	0.02291
9.3173	0.02373	0.02621
9.41597	0.02395	0.02621
9.52401	0.02487	0.02786
9.60935	0.02293	0.02641
9.71332	0.02407	0.02825
9.81331	0.02361	0.02524
9.91738	0.02624	0.02039
10.0013	0.02361	0.02757
10.1174	0.02224	0.02505
10.2027	0.02544	0.02689
10.3147	0.02624	0.02515
10.4187	0.02852	0.02243
10.524	0.02624	0.02534
10.8453	0.02532	0.02398
11.4374	0.02395	0.02767
11.8694	0.02441	0.02835
12.392	0.0243	0.02233
12.896	0.02304	0.0266
13.4053	0.02498	0.02427
13.8813	0.02646	0.02117
14.3947	0.02624	0.02456
14.8867	0.02726	0.02311
15.396	0.02464	0.02437
15.884	0.02487	0.02505
16.3867	0.02464	0.02262
16.896	0.02589	0.02204
17.3827	0.02738	0.02184
17.884	0.02464	0.0234
18.3854	0.02498	0.0265
18.8907	0.02407	0.02427
19.3814	0.02738	0.02447
19.8867	0.02521	0.02291
20.3761	0.02293	0.02515
25.4534	0.02703	0.02107
30.4894	0.02361	0.0233
40.4613	0.0276	0.02175
50.4746	0.0235	0.02379
60.4761	0.02327	0.02184
70.48	0.02578	0.02058
80.4613	0.02487	0.01893
90.4707	0.02532	0.01825
100.443	0.02065	0.0235
110.447	0.02224	0.02175
120.449	0.02407	0.02058
130.453	0.02361	0.02243
150.449	0.02601	0.01689
170.461	0.02544	0.01544
190.469	0.02338	0.01447
210.46	0.02544	0.01136
230.451	0.02304	0.01563
250.469	0.02384	0.01505
270.468	0.02156	0.01495
290.459	0.02327	0.01437
310.461	0.02247	0.01291
330.468	0.01973	0.01476
350.455	0.02179	0.01505
370.447	0.0219	0.01214
390.439	0.02213	0.01291

## Sheet: Figure 5c
Time (ps)	1 e-h pair	2 e-h pairs
-5.00423	0.00944	0.00049728
-3.09362	0.00478	0.00753
-2.76159	0.0104	-0.00118
-2.38561	0.00896	0.000759321
-2.00689	0.00753	0.0026
-1.92297	0.0061	0.00425
-1.92154	0.00693	0.00247
-1.9189	0.011	-0.00258
-1.60559	0.00932	-0.00248
-1.60426	0.00753	0.00145
-1.4589	0.00633	0.00234
-1.40163	0.00681	0.00323
-1.3883	0.00861	-0.00194
-1.3763	0.01052	-0.00289
-1.37487	0.00956	-0.00294
-1.26562	0.00765	0.005
-1.26287	0.00801	0.000421744
-1.26287	0.00789	0.000798408
-1.12829	0.00944	0.00049728
-1.12697	0.00645	0.00398
-1.12422	0.00645	0.00417
-1.02829	0.00741	0.00288
-1.02687	0.01052	-0.00289
-1.02555	0.00801	0.00119
-0.9283	0.00896	0.00153
-0.92687	0.00801	0.00444
-0.92423	0.00765	0.00222
-0.83227	0.0092	-0.00181
-0.83227	0.00729	0.00364
-0.83095	0.01147	-0.00447
-0.7163	0.00657	0.0036
-0.71488	0.00753	0.000109345
-0.71223	0.0055	0.00546
-0.59088	0.00896	0.00191
-0.58559	0.00896	0.00363
-0.51763	0.01052	-0.00375
-0.51763	0.00884	8.28471e-05
-0.51489	0.01076	-0.00278
-0.38692	0.00562	0.00441
-0.38427	0.00861	-0.000216963
-0.31754	0.00908	-0.00172
-0.31357	0.00777	0.00347
-0.23087	0.00908	0.000478396
-0.22558	0.00873	0.00132
-0.14695	0.00657	0.00264
-0.14562	0.00813	0.00119
-0.1443	0.0061	0.00319
-0.02427	0.00562	0.00355
-0.0203	0.00705	0.00219
0.04236	0.00801	0.000804704
0.04643	0.00801	-0.00121
0.12507	0.00502	0.004
0.12903	0.00622	-0.00149
0.18905	0.00562	-0.00344
0.18905	0.00143	0.00199
0.1917	0.00131	0.00352
0.33706	-0.02199	0.00401
0.33971	-0.02008	0.000378592
0.40237	-0.03538	0.00685
0.40512	-0.03179	0.000910595
0.44245	-0.03287	-0.00508
0.52373	-0.03574	-0.00485
0.52912	-0.03992	0.000865515
0.62779	-0.03538	-0.00311
0.62779	-0.03131	-0.00519
0.63176	-0.0355	-0.00158
0.72372	-0.02259	-0.0076
0.72779	-0.02295	-0.01002
0.81171	-0.01649	-0.00652
0.81446	-0.01888	-3.71598e-05
0.89706	-0.01028	-0.000158383
0.89838	-0.011	0.00191
0.8997	-0.00669	-0.006
1.01038	0.00227	-0.000454841
1.01445	-0.000956175	0.00253
1.08779	0.00681	0.00256
1.09176	0.00311	0.00706
1.22238	0.01124	0.0048
1.22512	0.01255	0.00832
1.28646	0.01434	0.00688
1.30508	0.01327	0.00845
1.30905	0.011	0.01494
1.37842	0.01434	0.01138
1.37975	0.0141	0.01482
1.38107	0.01614	0.00937
1.38371	0.01327	0.0163
1.54373	0.01614	0.0178
1.54637	0.01865	0.01209
1.66641	0.01661	0.01811
1.67841	0.01888	0.01957
1.67841	0.01805	0.0178
1.67841	0.01888	0.01545
1.83578	0.01721	0.02082
1.8371	0.01984	0.01732
1.84239	0.02426	0.01363
1.94778	0.02199	0.01657
1.9904	0.0196	0.02353
2.01044	0.02438	0.01593
2.0197	0.02307	0.0173
2.02112	0.0239	0.0182
2.1317	0.01745	0.02706
2.13312	0.02008	0.02327
2.13577	0.02151	0.02325
2.2264	0.0239	0.01849
2.23037	0.02068	0.02483
2.33708	0.02259	0.02235
2.33708	0.02343	0.01895
2.33973	0.02283	0.02485
2.47838	0.02175	0.02518
2.51042	0.02271	0.02121
2.54379	0.02139	0.02439
2.57044	0.02331	0.02133
2.65304	0.02283	0.02169
2.65304	0.02199	0.02509
2.70645	0.02737	0.01599
2.73045	0.0239	0.02347
2.74775	0.02163	0.02546
2.74775	0.02522	0.01933
2.74907	0.02665	0.01787
2.85446	0.02068	0.02541
2.85842	0.02247	0.02091
2.96239	0.01972	0.02775
2.96646	0.01888	0.02981
3.06106	0.01984	0.02737
3.06106	0.02486	0.02074
3.06513	0.02319	0.022
3.15841	0.0251	0.01788
3.15841	0.02426	0.02244
3.16238	0.02402	0.01907
3.24773	0.0251	0.0199
3.2518	0.02498	0.01625
3.32107	0.02438	0.02225
3.32372	0.02498	0.02085
3.41039	0.0239	0.02079
3.41445	0.02211	0.02682
3.43846	0.02355	0.02374
3.44111	0.02295	0.02399
3.56908	0.02295	0.01844
3.5704	0.02402	0.0207
3.66907	0.0245	0.02111
3.67172	0.02187	0.02336
3.67304	0.02163	0.02498
3.79837	0.02211	0.02462
3.79837	0.02319	0.02343
3.80111	0.02402	0.01936
3.87446	0.0257	0.01763
3.87578	0.02522	0.02306
3.8771	0.02809	0.01421
4.02104	0.02378	0.02662
4.02379	0.02414	0.02387
4.11046	0.02235	0.0254
4.11178	0.02223	0.0275
4.11443	0.02116	0.02754
4.19174	0.02534	0.01809
4.19438	0.02629	0.02092
4.34107	0.0251	0.02181
4.34371	0.02558	0.02193
4.41177	0.0239	0.02491
4.50505	0.02355	0.02498
4.62509	0.02582	0.01993
4.74238	0.02355	0.02699
4.84512	0.02582	0.01831
4.94908	0.02606	0.01727
5.04776	0.02343	0.02287
5.13575	0.02534	0.01751
5.24378	0.02629	0.02025
5.34245	0.02414	0.0232
5.44113	0.0245	0.02254
5.54245	0.0239	0.02443
5.64773	0.02653	0.01988
5.74508	0.02283	0.02638
5.84111	0.02414	0.02406
5.94772	0.02367	0.02997
6.04375	0.02319	0.02391
6.15178	0.02486	0.02448
6.22777	0.0257	0.01897
6.34109	0.02606	0.02253
6.43976	0.02629	0.01881
6.52776	0.02474	0.02016
6.63304	0.02713	0.02106
6.7424	0.02785	0.0209
6.83842	0.02701	0.0199
6.93974	0.02689	0.01712
7.03577	0.02474	0.02141
7.14106	0.02653	0.01911
7.23709	0.02725	0.01809
7.34237	0.02582	0.02233
7.44237	0.03	0.0145
7.51703	0.02665	0.01883
7.62639	0.02618	0.0234
7.73839	0.02486	0.02515
7.83442	0.02534	0.02517
7.94642	0.02378	0.02452
8.0278	0.02534	0.01885
8.14376	0.02486	0.0173
8.25037	0.02199	0.02557
8.34508	0.02641	0.01853
8.43175	0.02498	0.02372
8.54375	0.02307	0.024
8.64242	0.02522	0.02172
8.74638	0.02498	0.02506
8.84913	0.02474	0.02361
8.94109	0.0251	0.02277
9.03579	0.02785	0.01918
9.14108	0.02701	0.02584
9.23975	0.02594	0.02377
9.34504	0.02414	0.02731
9.44239	0.02367	0.02518
9.55042	0.02295	0.02658
9.62905	0.02618	0.02101
9.73709	0.02773	0.01563
9.83708	0.02355	0.0223
9.94237	0.02127	0.02697
10.029	0.02821	0.0168
10.1425	0.02343	0.0245
10.229	0.02378	0.02461
10.341	0.02498	0.02152
10.4451	0.02677	0.02219
10.5531	0.02462	0.02523
10.8518	0.0257	0.02414
11.4557	0.02725	0.01905
11.8784	0.02713	0.01732
12.4104	0.02857	0.01606
12.9064	0.02546	0.01944
13.4171	0.02558	0.02375
13.8957	0.0257	0.02155
14.4105	0.02665	0.02084
14.8997	0.02761	0.01687
15.4104	0.02701	0.01971
15.8997	0.02797	0.01536
16.3998	0.02558	0.01877
16.9091	0.02271	0.02216
17.3958	0.02869	0.01357
17.8984	0.02606	0.0165
18.3997	0.02343	0.02488
18.9024	0.02713	0.01742
19.3944	0.02713	0.01598
19.9011	0.02749	0.01686
20.3904	0.02701	0.01971
25.4838	0.02665	0.01864
30.5144	0.02928	0.01361
40.4798	0.02474	0.01643
50.4905	0.02378	0.01695
60.4918	0.0257	0.01217
70.4944	0.02343	0.0124
80.477	0.02462	0.01259
90.4918	0.02833	0.0131
100.456	0.02426	0.0118
110.46	0.02104	0.0111
120.468	0.02474	0.0115
130.469	0.02522	0.00918
150.466	0.0239	0.01055
170.477	0.02127	0.01146
190.487	0.02378	0.0105
210.482	0.02295	0.00963
230.47	0.02307	0.01
250.493	0.02378	0.0088
270.493	0.02127	0.0103
290.484	0.02235	0.0089
310.482	0.02056	0.00731
330.488	0.02044	0.0082
350.47	0.01972	0.00748
370.469	0.0196	0.0086
390.457	0.0208	0.00735

## Sheet: Figure 5d
Time (ps)	1 e-h pair	2 e-h pairs
-5.00002	0.01016	-0.00182
-3.11861	0.00875	-0.000729271
-2.78261	0.0075	0.00453
-2.40399	0.0068	0.00701
-2.02802	0.01016	-0.00332
-1.9267	0.00883	-0.00139
-1.92527	0.00727	0.0034
-1.92395	0.01133	-0.00679
-1.61328	0.00664	0.00447
-1.61196	0.00609	0.00687
-1.48002	0.00867	-0.00068931
-1.41868	0.00672	0.00181
-1.40129	0.00836	0.00422
-1.38267	0.00922	-0.00422
-1.38135	0.00945	0.00015984
-1.27067	0.00672	0.00605
-1.26935	0.00813	-0.000909091
-1.2667	0.00813	0.00533
-1.13599	0.00844	-0.00119
-1.13202	0.00773	0.000164836
-1.1307	0.00883	-0.00227
-1.03864	0.00836	0.000719281
-1.0307	0.00836	0.00222
-1.02928	0.00789	0.00158
-0.93467	0.00813	0.00184
-0.93203	0.00617	0.00296
-0.92928	0.01055	-0.00402
-0.83997	0.00914	0.000194806
-0.836	0.00867	-0.00194
-0.836	0.01047	-0.00411
-0.72135	0.00781	0.00212
-0.72003	0.00781	0.00287
-0.71729	0.00813	0.00109
-0.59867	0.00727	0.00228
-0.59735	0.00969	0.000914085
-0.52401	0.00664	0.0041
-0.51994	0.01031	-0.00415
-0.51994	0.00695	0.00494
-0.39868	0.0068	0.00227
-0.39736	0.00586	0.0045
-0.32402	0.00898	-0.00385
-0.32127	0.01133	-0.00529
-0.23999	0.0057	0.00632
-0.23735	0.00586	0.00412
-0.15332	0.00711	0.000359641
-0.15068	0.00719	0.00394
-0.14935	0.00766	7.99199e-05
-0.03461	0.00688	0.00072927
-0.03328	0.00672	0.00143
0.03599	0.00813	-0.00478
0.03864	0.00633	0.00101
0.11605	0.00469	-0.000774226
0.11737	0.00516	-0.00601
0.18268	0.00078125	-0.00177
0.18532	0.000546875	-0.00328
0.18797	0.00141	-0.000969031
0.32937	-0.0182	-0.01304
0.33069	-0.01789	-0.0107
0.396	-0.02563	-0.01274
0.39864	-0.02875	-0.00178
0.42936	-0.02656	-0.00702
0.51339	-0.0243	-0.01405
0.51603	-0.02539	-0.00362
0.62	-0.02141	-0.00204
0.62406	-0.0225	0.000769231
0.62406	-0.01953	-0.01111
0.7147	-0.015	-0.00407
0.71602	-0.01555	-0.000164836
0.80137	-0.00875	0.00448
0.80402	-0.00906	-0.00186
0.89201	-0.00281	0.00431
0.89465	-0.00125	-0.000234765
0.89598	-0.00438	0.00499
1.00269	0.0043	0.00692
1.00269	0.00492	0.00647
1.08	0.01	0.00188
1.08264	0.0082	0.0028
1.21204	0.01109	0.01705
1.21468	0.01352	0.01007
1.26799	0.01578	0.00529
1.29871	0.01844	0.00381
1.30003	0.01469	0.00835
1.37205	0.01781	0.01062
1.37337	0.0175	0.00766
1.37602	0.01852	0.01051
1.37734	0.01914	0.00732
1.53735	0.02164	0.00841
1.54	0.02211	0.01217
1.63867	0.02375	0.00646
1.67336	0.02109	0.01256
1.67468	0.02266	0.01139
1.67468	0.02219	0.00876
1.81333	0.02617	0.00335
1.83999	0.02141	0.0154
1.83999	0.02063	0.02304
1.92533	0.02187	0.01429
1.97335	0.02492	0.00873
1.99603	0.02516	0.00924
2.01597	0.0232	0.01036
2.01597	0.02187	0.01454
2.12533	0.02289	0.01364
2.12797	0.02156	0.01969
2.12939	0.02219	0.01413
2.21606	0.02133	0.01856
2.22003	0.02336	0.01727
2.33071	0.02352	0.01295
2.33203	0.02367	0.01349
2.33335	0.02711	0.00974
2.45197	0.02234	0.01592
2.49601	0.02219	0.02099
2.52806	0.02586	0.01562
2.55603	0.02266	0.02075
2.62531	0.02695	0.00857
2.64931	0.02391	0.01425
2.69071	0.02352	0.0127
2.71472	0.02633	0.01201
2.7427	0.02383	0.01503
2.74402	0.02445	0.01134
2.74534	0.02469	0.01447
2.84269	0.02344	0.01174
2.84534	0.02422	0.01071
2.95205	0.02516	0.01773
2.95469	0.02422	0.01671
3.04665	0.02586	0.01412
3.06272	0.02648	0.0148
3.06272	0.02266	0.01688
3.15072	0.02469	0.0131
3.15336	0.02477	0.01206
3.15336	0.02484	0.00902
3.24003	0.02445	0.01534
3.24135	0.02344	0.01411
3.31073	0.02508	0.0119
3.31205	0.02633	0.01251
3.39872	0.02422	0.01896
3.40137	0.02211	0.02091
3.43331	0.02234	0.02728
3.43463	0.02492	0.01822
3.55731	0.02234	0.02791
3.56138	0.02609	0.01862
3.66138	0.02414	0.013
3.66534	0.0268	0.01739
3.66534	0.02516	0.01623
3.78935	0.02773	0.00892
3.79199	0.02484	0.01814
3.79331	0.02719	0.00995
3.86798	0.02805	0.00926
3.87205	0.02406	0.02191
3.87337	0.02531	0.0124
4.01202	0.02516	0.0161
4.01599	0.02703	0.0124
4.10531	0.02656	0.01314
4.10938	0.0232	0.02297
4.10938	0.02594	0.01171
4.18536	0.02375	0.01582
4.18669	0.02422	0.01771
4.33337	0.02242	0.02375
4.3347	0.02719	0.01194
4.39197	0.02648	0.00993
4.47732	0.02445	0.01609
4.6	0.02492	0.02197
4.71739	0.0225	0.02158
4.81871	0.02516	0.01436
4.92267	0.02539	0.01024
5.02134	0.02375	0.02994
5.10933	0.0268	0.01064
5.22001	0.02656	0.01364
5.31472	0.02664	0.01547
5.41604	0.02836	0.00885
5.51471	0.02766	0.01183
5.62539	0.02586	0.01712
5.71735	0.02234	0.01954
5.8147	0.02398	0.02057
5.92131	0.02281	0.0223
6.01733	0.02641	0.01696
6.12669	0.0257	0.01757
6.20797	0.02727	0.00766
6.316	0.02438	0.0175
6.416	0.0257	0.01682
6.50531	0.02523	0.01107
6.60673	0.02375	0.02007
6.71731	0.02664	0.01185
6.81333	0.02586	0.0135
6.91201	0.02602	0.01417
7.01068	0.02969	0.00517
7.11597	0.02687	0.01098
7.20935	0.0243	0.0143
7.31738	0.02172	0.01849
7.41606	0.02406	0.01804
7.49469	0.02789	0.00796
7.59733	0.02953	0.0035
7.71198	0.02563	0.01811
7.80668	0.02867	0.01106
7.92133	0.02844	0.00294
8.00403	0.02461	0.01239
8.12	0.0275	0.00679
8.22406	0.02773	0.00742
8.31999	0.02844	0.00706
8.40533	0.02914	0.00882
8.51866	0.02523	0.01581
8.61601	0.02469	0.01622
8.71865	0.0268	0.01339
8.82271	0.02555	0.0209
8.916	0.02641	0.0086
9.00938	0.02586	0.01774
9.11599	0.03	0.00476
9.21466	0.02617	0.01533
9.3173	0.02336	0.01915
9.41597	0.0243	0.01205
9.52268	0.02617	0.01209
9.60803	0.02523	0.00995
9.712	0.02883	0.00773
9.81199	0.02422	0.01771
9.91463	0.02828	0.00764
10.0013	0.02898	0.00391
10.116	0.02617	0.01334
10.2027	0.02516	0.01461
10.3147	0.02695	0.01031
10.4187	0.02641	0.01472
10.5226	0.02758	0.01337
10.8481	0.025	0.01906
11.436	0.02609	0.01338
11.8707	0.02672	0.01393
12.392	0.02578	0.01466
12.8947	0.02422	0.02058
13.4053	0.02609	0.0155
13.8813	0.02563	0.01037
14.3947	0.02375	0.01195
14.8867	0.02445	0.01459
15.3947	0.02516	0.01248
15.884	0.02406	0.01979
16.3854	0.025	0.01244
16.8947	0.02445	0.01059
17.3814	0.02531	0.01365
17.884	0.02359	0.0214
18.384	0.02594	0.01171
18.8893	0.0225	0.02183
19.38	0.02047	0.02749
19.8867	0.02578	0.01578
20.3761	0.02328	0.02156
25.4534	0.025	0.01556
30.4894	0.0232	0.01071
40.4613	0.02238	0.01018
50.4746	0.0219	0.011
60.4774	0.02383	0.00954
70.4787	0.0225	0.01
80.4613	0.02297	0.00961
90.472	0.02156	0.00995
100.444	0.02172	0.009
130.453	0.02016	0.0083
150.447	0.0213	0.00857
170.46	0.01945	0.0074
190.467	0.02031	0.00847
210.461	0.02114	0.0073
230.449	0.01945	0.00723
250.469	0.02187	0.0069
270.465	0.02063	0.00018981
290.46	0.01734	0.00649
310.46	0.01953	0.00175
330.467	0.0202	0.000624377
350.452	0.0193	0.00589
370.447	0.01687	0.0054
390.44	0.01875	0.00538
