# Supplementary material for: Sub-single exciton optical gain threshold in colloidal semiconductor quantum wells with gradient alloy shelling
Source: Nat Commun. 2020 Jul 3;11:3305. doi: 10.1038/s41467-020-17032-8 (PMC7335098; doi:10.1038/s41467-020-17032-8)
Supplement: Supplementary file 3 — Source data [file 41467_2020_17032_MOESM3_ESM.zip › Nat comm data source file/Data source of Supplementary Figure 9.xlsx]

## Sheet: Sheet1
Analyzer degree	Normalized PL intensity
0	1
10	0.86779
20	0.77075
30	0.71589
40	0.6
50	0.53094
60	0.47468
70	0.218
80	0.14557
90	0.11603
100	0.11322
110	0.19198
120	0.23066
130	0.43601
140	0.59916
150	0.68636
160	0.90858
170	0.92
180	0.96851
190	0.93179
200	0.89451
210	0.81505
220	0.66878
230	0.5218
240	0.33263
250	0.2173
260	0.16174
270	0.11885
280	0.16385
290	0.20253
300	0.27215
310	0.41421
320	0.51969
330	0.69058
340	0.83826
350	0.88678
360	1
