# Supplementary material for: Sub-single exciton optical gain threshold in colloidal semiconductor quantum wells with gradient alloy shelling
Source: Nat Commun. 2020 Jul 3;11:3305. doi: 10.1038/s41467-020-17032-8 (PMC7335098; doi:10.1038/s41467-020-17032-8)
Supplement: Supplementary file 3 — Source data [file 41467_2020_17032_MOESM3_ESM.zip › Nat comm data source file/Data source of Supplementary Figure 3.xlsx]

## Sheet: Sheet1
wavelength (nm)	PL Intensity for core/crown	wavelength (nm)	PL Intensity for core/crown@shell with 1ML shell	PL Intensity for core/crown@shell with 2ML shell	PL Intensity for core/crown@shell with 3ML shell	PL Intensity for core/crown@shell with 4ML shell
350	0.000855432	500	0.000122003	-0.000231335	-0.00024875	-0.00024875
351	0.000859374	501	0.000145968	-0.000224649	-0.000255128	-0.000255128
352	0.00037844	502	5.01083e-05	-0.000161801	-0.000191346	-0.000191346
353	0.00024638	503	4.35725e-06	-5.21507e-05	-3.66747e-05	-3.66747e-05
354	0.000486847	504	0.000132896	-0.000123022	-0.000235993	-0.000235993
355	0.000380411	505	8.71449e-06	-0.000153778	-0.00024875	-0.000299775
356	0.000384353	506	-0.000104574	-0.000172498	-0.000255128	-3.98638e-05
357	0.000459253	507	0.000125271	-0.000246044	-0.000191346	-3.1891e-05
358	0.000559776	508	5.99121e-05	-0.000207266	-3.66747e-05	-0.000307748
359	0.000825866	509	6.86266e-05	-0.000203254	-0.000235993	-0.00014032
360	0.000727314	510	0.000131807	-2.13952e-05	-0.000299775	-0.000240777
361	0.00041589	511	0.000167754	-0.000480054	-3.98638e-05	-0.000342828
362	0.000644531	512	7.95197e-05	-0.000279474	-3.1891e-05	-0.000277452
363	0.000382382	513	0.000130717	-1.3372e-05	-0.000307748	-0.000255128
364	0.000683951	514	0.000117646	-0.000161801	-0.00014032	-0.000149888
365	0.000687893	515	0.00018954	-0.000191219	-0.000240777	-0.00017859
366	0.000323251	516	0.000307186	-0.000201917	-0.000342828	-0.000408205
367	0.000940187	517	0.000381259	-0.000203254	-0.000277452	-0.000294992
368	0.000847548	518	0.000323526	-0.000203254	-0.000255128	-0.00024875
369	0.000717459	519	0.000358384	-0.000255405	-0.000149888	-0.000255128
370	0.000502616	520	0.000370366	-0.000205928	-0.00017859	-0.000191346
371	0.000731256	521	0.000681909	-0.00010965	-0.000408205	-3.66747e-05
372	0.000603139	522	0.000623086	-0.000175173	-0.000294992	-0.000235993
373	0.000780532	523	0.000682998	-0.000378427	-0.000133942	-0.000299775
374	0.000471079	524	0.000891057	-9.62782e-05	-0.000349207	-3.98638e-05
375	0.000817982	525	0.00103	-0.000205928	-0.000290208	-3.1891e-05
376	0.000693807	526	0.00127	-0.000251393	-0.000293397	-0.000307748
377	0.000502616	527	0.0016	-8.1569e-05	-0.000355585	-0.00014032
378	0.001	528	0.00185	-0.000247381	-4.94311e-05	-0.000240777
379	0.000916534	529	0.00205	-0.00014308	-0.000280641	-0.000342828
380	0.00079433	530	0.00242	-0.000141743	-2.71074e-05	-0.000277452
381	0.000918505	531	0.003	-8.02318e-05	-0.000280641	-0.000255128
382	0.00127	532	0.00348	-0.000351683	-0.000338045	-0.000149888
383	0.00169	533	0.00374	-0.000361043	-2.71074e-05	-0.00017859
384	0.00203	534	0.0043	-0.000151103	-0.000342828	-0.000408205
385	0.00195	535	0.00518	-2.54067e-05	-0.000341234	-0.000294992
386	0.00215	536	0.00568	-0.000268777	-0.000232804	-0.000133942
387	0.00175	537	0.00626	-7.35458e-05	-0.000162644	-0.000349207
388	0.00143	538	0.00722	-0.00010965	-0.000275857	-0.000290208
389	0.00127	539	0.00825	-0.000275463	-0.000341234	-0.000293397
390	0.00115	540	0.00945	-0.000175173	-0.000129159	-0.000355585
391	0.000944129	541	0.01064	1.20348e-05	-0.000339639	-4.94311e-05
392	0.000918505	542	0.01177	3.20927e-05	-0.000228021	-0.000280641
393	0.00106	543	0.01304	0.000148429	-0.000175401	-2.71074e-05
394	0.00103	544	0.0152	-6.01739e-05	-0.000117997	-0.000280641
395	0.000932303	545	0.01753	0.000120348	-0.000215264	-0.000338045
396	0.000989463	546	0.01972	0.000274125	-0.000245561	-2.71074e-05
397	0.00106	547	0.02239	0.000330288	-7.49439e-05	-0.000342828
398	0.00096581	548	0.02521	0.000489414	-0.000323694	-0.000341234
399	0.00115	549	0.02929	0.000566972	-0.000334856	-0.000232804
400	0.00108	550	0.03373	0.000628483	-0.000287019	-0.000162644
401	0.00128	551	0.03771	0.000855806	7.65384e-05	-0.000275857
402	0.000971723	552	0.04429	0.00123	-8.29166e-05	-0.000341234
403	0.00114	553	0.05064	0.00135	-0.000175401	-0.000129159
404	0.00119	554	0.05828	0.00187	3.82692e-05	-0.000339639
405	0.00107	555	0.06737	0.00189	-4.78365e-05	-0.000228021
406	0.000707604	556	0.07717	0.00223	0.000326883	-0.000175401
407	0.00115	557	0.0909	0.00251	0.000218453	-0.000117997
408	0.00133	558	0.10429	0.00312	0.000108429	-0.000215264
409	0.00108	559	0.12092	0.00341	0.00028383	-0.000245561
410	0.0012	560	0.13788	0.00389	0.000636226	-7.49439e-05
411	0.00118	561	0.15934	0.0042	0.000397043	-0.000323694
412	0.00115	562	0.18407	0.00438	0.000733493	-0.000334856
413	0.00141	563	0.21271	0.00526	0.000897732	-0.000287019
414	0.00118	564	0.24924	0.00573	0.00113	7.65384e-05
415	0.00115	565	0.28726	0.00632	0.00114	-8.29166e-05
416	0.00131	566	0.32735	0.00719	0.00161	-0.000175401
417	0.00136	567	0.38301	0.00803	0.00171	3.82692e-05
418	0.00147	568	0.43825	0.00873	0.0022	-4.78365e-05
419	0.00137	569	0.4956	0.00958	0.00223	0.000326883
420	0.00149	570	0.57445	0.01098	0.00254	0.000218453
421	0.00105	571	0.64067	0.01216	0.00302	0.000108429
422	0.0013	572	0.71194	0.01428	0.00319	0.00028383
423	0.00141	573	0.78238	0.01611	0.00335	0.000636226
424	0.00135	574	0.84601	0.01771	0.00418	0.000397043
425	0.00134	575	0.89891	0.01975	0.00467	0.000733493
426	0.00116	576	0.94507	0.02244	0.00502	0.000897732
427	0.00113	577	0.98285	0.02501	0.00536	0.00113
428	0.000940187	578	0.9967	0.02886	0.00608	0.00114
429	0.00142	579	1	0.03279	0.00664	0.00161
430	0.00146	580	0.9871	0.0372	0.00751	0.00171
431	0.00126	581	0.96523	0.04199	0.00854	0.0022
432	0.000967781	582	0.92406	0.04743	0.0092	0.00223
433	0.00156	583	0.88779	0.05393	0.0102	0.00254
434	0.00129	584	0.84776	0.06076	0.01156	0.00302
435	0.00129	585	0.7906	0.06932	0.01271	0.00319
436	0.00154	586	0.74142	0.07951	0.01415	0.00335
437	0.00116	587	0.69092	0.08923	0.01649	0.00418
438	0.00119	588	0.64191	0.10203	0.01817	0.00467
439	0.00119	589	0.59756	0.11928	0.02112	0.00502
440	0.00135	590	0.54808	0.13634	0.02316	0.00536
441	0.00111	591	0.50752	0.15724	0.0258	0.00608
442	0.00108	592	0.47211	0.18135	0.0292	0.00664
443	0.00157	593	0.43114	0.21311	0.03388	0.00751
444	0.00129	594	0.40069	0.24845	0.03688	0.00854
445	0.00125	595	0.3713	0.2861	0.04238	0.0092
446	0.00134	596	0.34311	0.33406	0.04697	0.0102
447	0.0015	597	0.31769	0.38625	0.05349	0.01156
448	0.00148	598	0.29447	0.43856	0.06072	0.01271
449	0.00131	599	0.27046	0.5169	0.06897	0.01415
450	0.000918505	600	0.24776	0.58817	0.07714	0.01649
451	0.000924418	601	0.22855	0.66644	0.08723	0.01817
452	0.00117	602	0.21072	0.74038	0.10018	0.02112
453	0.0012	603	0.19483	0.80878	0.11265	0.02316
454	0.00131	604	0.18117	0.87867	0.1304	0.0258
455	0.00118	605	0.166	0.92701	0.14737	0.0292
456	0.000711546	606	0.15255	0.97079	0.1703	0.03388
457	0.00125	607	0.14213	0.99562	0.19547	0.03688
458	0.00117	608	0.12944	1	0.22058	0.04238
459	0.00131	609	0.11987	0.98766	0.25741	0.04697
460	0.00105	610	0.11036	0.96527	0.29235	0.05349
461	0.00108	611	0.10278	0.93013	0.33684	0.06072
462	0.000938216	612	0.09483	0.87429	0.38324	0.06897
463	0.00109	613	0.0872	0.82097	0.43998	0.07714
464	0.0013	614	0.08031	0.76567	0.50115	0.08723
465	0.00102	615	0.07475	0.70535	0.56264	0.10018
466	0.0012	616	0.0685	0.65488	0.63348	0.11265
467	0.00116	617	0.06334	0.59058	0.6994	0.1304
468	0.00113	618	0.05824	0.54497	0.76143	0.14737
469	0.00128	619	0.05403	0.49502	0.82974	0.1703
470	0.00107	620	0.0503	0.45291	0.88797	0.19547
471	0.00102	621	0.04557	0.41175	0.93512	0.22058
472	0.00109	622	0.04271	0.37541	0.97334	0.25741
473	0.00116	623	0.03929	0.34271	0.99334	0.29235
474	0.00115	624	0.03647	0.31343	1	0.33684
475	0.00124	625	0.03393	0.28841	0.99415	0.38324
476	0.00159	626	0.03138	0.26427	0.96916	0.43998
477	0.00163	627	0.02975	0.24072	0.92467	0.50115
478	0.00161	628	0.02718	0.22044	0.88519	0.56264
479	0.00182	629	0.02511	0.20318	0.8257	0.63348
480	0.00197	630	0.02357	0.18378	0.76737	0.6994
481	0.00233	631	0.02182	0.16879	0.71112	0.76143
482	0.00241	632	0.02054	0.15404	0.65188	0.82974
483	0.0026	633	0.01894	0.14203	0.59143	0.88797
484	0.00328	634	0.01753	0.12963	0.53245	0.93512
485	0.0034	635	0.01641	0.11771	0.48272	0.97334
486	0.00416	636	0.01565	0.1085	0.44022	0.99334
487	0.00419	637	0.01428	0.09777	0.3945	1
488	0.00455	638	0.01345	0.09042	0.35875	0.99415
489	0.00566	639	0.01209	0.08324	0.31883	0.96916
490	0.00606	640	0.01142	0.07555	0.28707	0.92467
491	0.00705	641	0.01041	0.06912	0.26409	0.88519
492	0.00786	642	0.00992	0.06221	0.23364	0.8257
493	0.00904	643	0.00929	0.05752	0.21315	0.76737
494	0.0104	644	0.00836	0.05207	0.19167	0.71112
495	0.01217	645	0.00798	0.04748	0.17501	0.65188
496	0.01409	646	0.00748	0.04414	0.15638	0.59143
497	0.01654	647	0.00693	0.03971	0.13897	0.53245
498	0.01997	648	0.00642	0.03669	0.12575	0.48272
499	0.02343	649	0.00607	0.03378	0.1138	0.44022
500	0.02848	650	0.00554	0.0307	0.10233	0.3945
501	0.0344	651	0.00525	0.02759	0.09256	0.35875
502	0.04248	652	0.00487	0.02529	0.08218	0.31883
503	0.05235	653	0.00457	0.02275	0.07557	0.28707
504	0.0655	654	0.00437	0.02098	0.06856	0.26409
505	0.07943	655	0.00401	0.01898	0.06042	0.23364
506	0.10336	656	0.00375	0.01687	0.05468	0.21315
507	0.12997	657	0.00325	0.01586	0.04835	0.19167
508	0.15737	658	0.00325	0.01391	0.04358	0.17501
509	0.2029	659	0.00295	0.01284	0.03932	0.15638
510	0.25126	660	0.00291	0.01171	0.03522	0.13897
511	0.318	661	0.00257	0.01068	0.03142	0.12575
512	0.42847	662	0.00252	0.00999	0.02822	0.1138
513	0.56601	663	0.00225	0.00845	0.02542	0.10233
514	0.73197	664	0.002	0.00813	0.02273	0.09256
515	0.89714	665	0.00184	0.007	0.02034	0.08218
516	0.99915	666	0.00172	0.00655	0.01809	0.07557
517	1	667	0.00169	0.00544	0.01617	0.06856
518	0.90139	668	0.00154	0.00538	0.01359	0.06042
519	0.72176	669	0.00144	0.00476	0.01253	0.05468
520	0.54688	670	0.00132	0.00437	0.01176	0.04835
521	0.41671	671	0.00139	0.00401	0.00973	0.04358
522	0.30485	672	0.00134	0.00345	0.00869	0.03932
523	0.23185	673	0.00138	0.00329	0.00811	0.03522
524	0.18059	674	0.00123	0.00298	0.00723	0.03142
525	0.1383	675	0.00114	0.00271	0.00637	0.02822
526	0.10537	676	0.00124	0.00212	0.0059	0.02542
527	0.08389	677	0.00101	0.00206	0.00532	0.02273
528	0.06652	678	0.000945522	0.00202	0.0047	0.02034
529	0.05435	679	0.000923736	0.00166	0.0041	0.01809
530	0.04221	680	0.000891057	0.0015	0.00386	0.01617
531	0.03455	681	0.000835502	0.00137	0.00341	0.01359
532	0.02631	682	0.000814805	0.00108	0.00291	0.01253
533	0.02053	683	0.000665569	0.00121	0.00265	0.01176
534	0.01724	684	0.000762518	0.000966793	0.00226	0.00973
535	0.01343	685	0.000806091	0.000863829	0.00238	0.00869
536	0.01164	686	0.000673195	0.000702028	0.00176	0.00811
537	0.00939	687	0.000801733	0.000691331	0.00164	0.00723
538	0.00785	688	0.000676462	0.000601739	0.00145	0.00637
539	0.00651	689	0.000549013	0.000593715	0.00142	0.0059
540	0.00559	690	0.000445528	0.000268777	0.00131	0.00532
541	0.00494	691	0.000466225	0.000544239	0.00116	0.0047
542	0.00436	692	0.000600211	0.000283486	0.000961514	0.0041
543	0.00368	693	0.000599121	0.000201917	0.00065536	0.00386
544	0.00323	694	0.000496726	0.000165812	0.000494311	0.00341
545	0.0029	695	0.000587139	0.000175173	0.000601146	0.00291
546	0.00249	696	0.000430278	0.000147092	0.000341234	0.00265
547	0.00248	697	0.000525048	0.000148429	0.000425745	0.00226
548	0.00203	698	0.000540299	-9.36038e-05	0.000369936	0.00238
549	0.00199	699	0.000523959	1.3372e-06	0.000259912	0.00176
550	0.0017	700	0.000546834	0.000193894	0.000326883	0.00164
551	0.00177
552	0.00145
553	0.00153
554	0.00148
555	0.00115
556	0.00133
557	0.00108
558	0.00117
559	0.00117
560	0.0012
561	0.000942158
562	0.00112
563	0.00102
564	0.00125
565	0.000843606
566	0.00101
567	0.000800243
568	0.000607081
569	0.00073717
570	0.000977637
571	0.0011
572	0.000745054
573	0.000839664
574	0.00041589
575	0.000685922
576	0.000865287
577	0.000514442
578	0.000544007
579	0.000703662
580	0.000589341
581	0.000855432
582	0.000644531
583	0.000660299
584	0.000697749
585	0.000678038
586	0.000380411
587	0.000644531
588	0.000607081
589	0.000504587
590	0.000459253
591	0.000745054
592	0.000512471
593	0.000650444
594	0.000747025
595	0.000603139
596	0.000522326
597	0.000565689
598	0.0008712
599	0.000563718
600	0.00060511
601	0.000792359
602	0.000498673
603	0.000607081
604	0.000626791
605	0.000614965
606	0.000705633
607	0.000437571
608	0.000721401
609	0.000579486
610	0.000685922
611	0.000597226
612	0.000630733
613	0.00060511
614	0.000863316
615	0.000488818
616	0.000607081
617	0.000798272
618	0.000646502
619	0.00104
620	0.000524297
621	0.000634675
622	0.000916534
623	0.000591312
624	0.000646502
625	0.000563718
626	0.000670154
627	0.0004356
628	0.000731256
629	0.000593283
630	0.000886969
631	0.000579486
632	0.000952013
633	0.00062482
634	0.00106
635	0.000614965
636	0.000683951
637	0.000575544
638	0.000796301
639	0.000916534
640	0.000232583
641	0.000581457
642	0.000516413
643	0.000585399
644	0.00056766
645	0.000750967
646	0.000542036
647	0.000853461
648	0.000555834
649	0.000821924
650	0.000934274
651	0.000770677
652	0.00056766
653	0.000471079
654	0.000344932
655	0.00069972
656	0.000748996
657	0.000577515
658	0.000758851
659	0.000668183
660	0.000835722
661	0.00026412
662	0.000731256
663	0.000597226
664	0.000607081
665	0.000652415
666	0.000658328
667	0.000516413
668	0.000406035
669	0.000390266
670	0.000449397
671	0.000299598
672	0.000441513
673	0.000589341
674	0.000630733
675	0.000544007
676	0.000305511
677	0.000394208
678	0.000429687
679	0.000601168
680	0.000431658
681	0.000609052
682	0.000723372
683	0.0008712
684	0.00121
685	0.00244
686	0.00324
687	0.00446
688	0.00561
689	0.0058
690	0.00597
691	0.00608
692	0.00587
693	0.00531
694	0.00386
695	0.00325
696	0.00199
697	0.00134
698	0.000916534
699	0.000376469
700	0.000216815
