# Supplementary material for: Sub-single exciton optical gain threshold in colloidal semiconductor quantum wells with gradient alloy shelling
Source: Nat Commun. 2020 Jul 3;11:3305. doi: 10.1038/s41467-020-17032-8 (PMC7335098; doi:10.1038/s41467-020-17032-8)
Supplement: Supplementary file 3 — Source data [file 41467_2020_17032_MOESM3_ESM.zip › Nat comm data source file/Data source of Figure 4.xlsx]

## Sheet: Figure 4a
Wavelength (nm)	4.11 uJ/cm2	7.46 uJ/cm2	8.89 uJ/cm2	9.65 uJ/cm2	10.54 uJ/cm2
640.12	-0.01889	0.01611	-0.00778	-0.032	0.07729
640.27	-0.00333	0.05222	0.02411	0.029	0.03241
640.42	0.05111	-0.00833	-0.00933	0.021	0.06857
640.58	-0.01889	0.00556	0.04744	-0.018	-0.00873
640.73	-0.00222	0	-0.042	-0.006	0.05236
640.88	0.01778	0	0.03267	-0.054	0.01621
641.04	0.03667	0.01222	0.06611	0.014	-0.01122
641.19	0.01333	0.00889	-0.021	0.015	-0.03865
641.34	-0.00444	0.00111	-0.03578	-0.015	0.02743
641.5	-0.08	0.03333	0.04044	-0.051	-0.10347
641.65	0.04222	-0.01056	-0.01244	-0.011	0.01247
641.81	0.07444	0.03278	0.04278	-0.065	0.00125
641.96	0.07111	0.02722	-0.03889	0.009	0.0748
642.11	-0.01889	0.00944	-0.00467	0.041	-0.00374
642.27	0.05556	0.03278	-0.000777778	0.004	0.01247
642.42	0.03556	-0.01	0.01167	0.035	-0.03366
642.57	0.09556	0.04444	0.02256	-0.015	0.01995
642.73	0.05667	0.01778	0.01556	-0.005	-0.04488
642.88	0.01111	0.005	-0.04822	-0.018	0.02992
643.03	0.01333	-0.01944	0.04822	-0.006	-0.04862
643.19	0.07333	-0.00778	-0.00544	0.097	0.00748
643.34	-0.03111	0.02333	0.01011	-0.037	0.00499
643.49	0.02444	0.03056	0.04278	-0.013	0.05984
643.64	0.05556	-0.00556	0.01867	-0.039	-0.00997
643.8	0.02	0.005	-0.00622	-0.001	0.04737
643.95	0.01556	0.02611	-0.00389	-0.013	0.03366
644.1	0.01333	0.00444	0.01867	-0.005	0.09475
644.26	0.00667	0.01167	0.02022	-0.02	-0.00748
644.41	0.04556	0.02556	0.04433	0.034	0.05236
644.56	0.00667	0.05111	0.01167	-0.032	0.00374
644.72	0.07667	0.03111	-0.007	0.005	0.02867
644.87	0.00778	0.01889	0.03033	0.014	-0.02743
645.02	0.06111	0.015	-0.00311	0.014	0.03865
645.18	0.06556	-0.00167	0.02878	-0.007	0.13339
645.33	0.09	0.01722	-0.02722	0.076	0.09101
645.48	0.05889	-0.02222	0.03578	-0.005	0.00873
645.64	0.00667	0.00111	-0.06144	0.015	0.02369
645.79	0.02222	0.01278	0.03189	0.029	0.02618
645.94	0.01556	0.00611	0.02489	0.06	0.00623
646.1	-0.03889	0.02833	0.04122	0.01	-0.06233
646.25	0.04333	0.01833	0	-0.015	0.02618
646.4	-0.02	0.01611	0.01944	-0.016	-0.00873
646.56	0.08667	-0.01333	0.02022	0.054	-0.04239
646.71	0.04222	0.00389	0.00856	-0.02	-0.10472
646.86	0.09667	0.00444	-0.01089	0.039	0.02119
647.01	0.01778	0.04222	0.00544	-0.001	0.0374
647.17	0.06111	0.03833	-0.028	0.016	0.04737
647.32	0.00889	0.00889	0.01711	-0.021	-0.0561
647.47	0.08333	0.00889	-0.01011	0.014	0.00997
647.63	-0.00444	0.02222	0.02333	-0.06	0.01496
647.78	0.02	0.00833	-0.01633	-0.031	0.08602
647.93	0.04222	0.00222	0.02722	0.016	-0.04613
648.09	0.12222	0.05056	-0.01089	0.027	-0.00374
648.24	0.03556	0.02222	0.01244	0.041	0.03491
648.39	0.06222	0.01389	-0.00156	0.016	-0.04987
648.54	-0.00444	0.04056	0.04356	0.039	-0.00499
648.7	0.05	0.00833	0.02722	0.024	0.10347
648.85	0.08444	0.05944	0.03578	0.032	-0.03491
649	0.06	0.09833	0.15633	0.242	0.43883
649.16	0.10556	0.21333	0.34067	0.516	1.02227
649.31	0.04889	0.205	0.38033	0.675	1.04471
649.46	0.08333	0.20056	0.38733	0.59	1.08335
649.62	-0.01111	0.06889	0.18667	0.216	0.39893
649.77	0.07111	0.01889	0.05989	0.069	0.06981
649.92	0.04444	-0.00167	-0.03578	0.034	-0.02493
650.07	0.02556	0.01	-0.01633	0.018	0.0561
650.23	0.03111	0.03056	-0.04511	0.041	0.07979
650.38	0.05556	0.01111	0.063	-0.016	-0.0748
650.53	0.00889	0.00222	-0.03578	0.014	0.05236
650.69	0.05444	0.04667	-0.00933	0.027	-0.05236
650.84	0.05111	0.03444	-0.01789	0.029	-0.01745
650.99	-0.03	0.02056	0.02333	0.029	0.07231
651.14	0.07444	0.005	-0.03889	0.022	0.08727
651.3	0.03889	0.02222	0.02333	-0.085	-0.03117
651.45	0.01222	0.02722	-0.06611	0.041	0.08602
651.6	-0.00667	0.035	0.035	0.003	0.02119
651.76	-0.04111	0.00167	0.02178	-0.006	0.00873
651.91	0.02	0.04778	0.00467	-0.017	0.01621
652.06	0.04889	0.02278	0.00933	0.053	0.05859
652.21	0.01778	0.03222	0.03111	-0.027	0.02992
652.37	0.11444	0.00556	0.01711	-0.043	0.03491
652.52	0.03556	0.02611	0.01789	-0.003	0.07854
652.67	0.09	0.03333	-0.04667	0.029	-0.06233
652.83	0.01889	0	0.02256	0.029	0.04114
652.98	0.05111	-0.03	-0.01789	0.058	0.00997
653.13	0.03111	0.02833	0.03578	0.057	0.05236
653.28	-0.02222	0.03	0.00856	0.006	0.0561
653.44	0.03667	0.05889	0.049	-0.033	-0.08851
653.59	0.06333	0.03278	0.01711	0.008	0.04488
653.74	-0.00222	0.000555556	0.021	0.063	0.08477
653.89	0.09333	0.02	-0.00933	0.01	0.05859
654.05	0.00111	0.03278	0.05133	-0.007	-0.04737
654.2	0.06333	0.02444	-0.00233	-0.005	0.02743
654.35	0.05	0.000555556	0.056	0.05	0.00499
654.5	0.04111	0.015	0.00389	-0.007	0.07979
654.66	0.04111	0.03889	0.035	-0.023	-0.08353
654.81	0.08111	-0.00556	-0.00156	0	-0.06109
654.96	-0.05444	-0.00111	0.021	0.04	-0.00623
655.12	0.06111	0.01167	-0.01478	0.041	0.02493
655.27	0.02556	0.03278	0.01167	-0.007	-0.00997
655.42	0.03444	0.02667	0.02178	0.03	0.02244
655.57	0.00111	0.02278	0.04044	-0.03	0.04862
655.73	0.06222	-0.00556	-0.02256	-0.014	0.04114
655.88	0.05333	0.02556	0.01789	0.047	0.04987
656.03	0.07556	0.01333	-0.03811	-0.032	0.0374
656.18	0.04	0.01222	0.03344	-0.017	-0.06358
656.34	0.02556	-0.000555556	0.021	-0.001	-0.00125
656.49	0.01667	0.00611	-0.00467	-0.005	0.0748
656.64	0.1	0.00889	0.00233	0.003	0.04987
656.79	-0.03667	0.00667	0	0.02	-0.08353
656.95	0.09333	0.02556	0.00233	0.061	0.08727
657.1	0.00667	0.00611	-0.00156	-0.004	-0.0187
657.25	0.03778	0.04444	-0.00467	0.057	-0.03241
657.4	-0.02	0.00889	0.04044	0.016	-0.00748
657.56	0.03778	0.01278	0.00544	0.052	-0.04239
657.71	-0.01222	-0.00833	0.01867	-0.031	0.06358
657.86	-0.01889	-0.00111	-0.02489	0.008	0.02244
658.01	0.04667	0.01444	-0.00467	-0.015	-0.00623
658.17	0.07	0.02278	0.01322	0.052	-0.01122
658.32	0.00889	-0.00389	-0.02489	0.026	-0.01621
658.47	0.08111	0.005	-0.05833	0.032	0.01621
658.62	0.04889	0.03611	0.05367	0.012	0.00374
658.78	-0.03222	0	-0.02644	-0.032	0.01122
658.93	0.08	0.00444	-0.01011	-0.012	0.02369
659.08	0.01778	0.02833	0.00389	0.027	0.02119
659.23	0.00556	0.02111	0.021	-0.016	-0.06233
659.39	0.01111	0.01944	-0.04044	-0.008	0.0561
659.54	0.04444	-0.01111	0.02956	0.036	-0.05485
659.69	-0.00222	0.02611	-0.02411	-0.036	0.0935
659.84	-0.01889	0.02167	0.00233	0.03	-0.02244
659.99	0.05222	0.01333	0.01944	-0.06	0.06607

## Sheet: Figure 4b
pump intensity (uJ/cm2)	integrated intensity (Arb units)
4.24335	0
4.81141	0.00785
5.40685	0.01963
6.35133	0.02421
7.46008	0.04188
8.89734	0.15445
9.65019	0.22906
10.5399	0.3449
11.3612	0.47186
12.5247	0.62696
13.346	0.67605
15.2	1
16.15	1.05
17.24	1.08
18.42	1.1

## Sheet: Figure 4c
Analyzer degree (tetha)	Normalized PL intensity
0	1
10	0.86779
20	0.77075
30	0.71589
40	0.6
50	0.53094
60	0.47468
70	0.218
80	0.14557
90	0.11603
100	0.11322
110	0.19198
120	0.23066
130	0.43601
140	0.59916
150	0.68636
160	0.90858
170	0.92
180	0.96851
190	0.93179
200	0.89451
210	0.81505
220	0.66878
230	0.5218
240	0.33263
250	0.2173
260	0.16174
270	0.11885
280	0.16385
290	0.20253
300	0.27215
310	0.41421
320	0.51969
330	0.69058
340	0.83826
350	0.88678
360	1
