# Supplementary material for: Sub-single exciton optical gain threshold in colloidal semiconductor quantum wells with gradient alloy shelling
Source: Nat Commun. 2020 Jul 3;11:3305. doi: 10.1038/s41467-020-17032-8 (PMC7335098; doi:10.1038/s41467-020-17032-8)
Supplement: Supplementary file 3 — Source data [file 41467_2020_17032_MOESM3_ESM.zip › Nat comm data source file/Data source of Figure 3.xlsx]

## Sheet: Figure 3a
wavelength	<N0> = 0.63	<N0> = 0.84	<N0> = 1.10
600.18	-3	2	-9
600.64	31	19	12
601.09	-16	12	-17
601.55	30	29	44
602	-27	16	23
602.45	15	-3	-7
602.91	11	-1	-2
603.36	25	11	-5
603.81	33	-31	-6
604.27	-10	-2	7
604.72	36	37	12
605.18	4	-9	-3
605.63	6	-15	-28
606.08	-31	18	18
606.54	13	-2	-8
606.99	30	60	2
607.44	-1	8	28
607.9	69	24	71
608.35	12	22	3
608.8	19	6	26
609.26	11	18	13
609.71	25	0	0
610.16	18	12	4
610.62	21	-1	28
611.07	9	18	31
611.52	52	52	53
611.98	60	40	28
612.43	1	23	20
612.88	18	-16	0
613.34	24	26	23
613.79	13	5	38
614.24	32	17	40
614.7	22	21	37
615.15	37	12	32
615.6	13	12	40
616.06	41	24	15
616.51	55	53	60
616.96	31	59	64
617.41	-6	18	52
617.87	59	91	61
618.32	76	60	55
618.77	28	51	82
619.23	60	59	49
619.68	76	77	74
620.13	59	79	93
620.58	64	73	116
621.04	68	88	126
621.49	90	83	64
621.94	78	70	80
622.39	75	113	152
622.85	36	53	73
623.3	93	68	79
623.75	82	84	124
624.2	109	95	142
624.66	91	117	125
625.11	120	117	143
625.56	109	113	153
626.01	75	88	155
626.47	93	113	159
626.92	117	109	129
627.37	112	124	177
627.82	129	168	185
628.28	97	161	174
628.73	195	134	187
629.18	171	186	226
629.63	144	208	247
630.08	142	189	211
630.54	102	143	165
630.99	144	177	212
631.44	167	248	224
631.89	214	231	303
632.34	218	232	269
632.8	199	237	266
633.25	246	304	335
633.7	194	227	286
634.15	228	239	290
634.6	246	269	325
635.06	243	274	343
635.51	275	324	406
635.96	277	314	381
636.41	269	299	381
636.86	248	365	407
637.31	258	333	379
637.77	331	360	436
638.22	331	404	452
638.67	300	361	427
639.12	361	364	481
639.57	310	400	506
640.02	325	371	481
640.48	344	453	617
640.93	379	410	637
641.38	389	431	788
641.83	339	418	984
642.28	390	441	1078
642.73	362	424	1318
643.18	400	483	1610
643.64	398	515	1864
644.09	347	469	2270
644.54	399	503	2663
644.99	369	519	2941
645.44	420	565	3447
645.89	367	567	4050
646.34	415	681	4580
646.79	333	658	4807
647.24	353	667	4952
647.7	362	659	5081
648.15	371	739	4860
648.6	390	646	4695
649.05	363	640	4388
649.5	379	656	3921
649.95	341	655	3609
650.4	365	598	3179
650.85	367	563	2726
651.3	325	532	2305
651.75	353	572	1883
652.2	347	476	1594
652.66	359	489	1310
653.11	395	481	1168
653.56	357	441	1027
654.01	338	405	838
654.46	334	414	753
654.91	320	417	666
655.36	332	345	586
655.81	286	396	546
656.26	330	388	507
656.71	335	423	514
657.16	265	343	463
657.61	330	357	443
658.06	268	318	452
658.51	240	319	380
658.96	291	320	381
659.41	319	334	389
659.86	323	351	386
660.31	257	289	361
660.76	242	286	398
661.21	176	244	308
661.66	240	307	334
662.11	210	281	333
662.56	225	238	297
663.02	263	255	313
663.47	203	252	291
663.92	173	230	264
664.37	184	221	256
664.82	231	250	287
665.27	159	223	260
665.72	197	223	229
666.17	162	189	298
666.61	169	163	185
667.06	135	185	202
667.51	148	146	233
667.96	193	203	238
668.41	119	120	204
668.86	118	120	171
669.31	146	137	204
669.76	148	196	177
670.21	143	145	171
670.66	109	94	155
671.11	94	108	157
671.56	161	177	192
672.01	98	101	125
672.46	113	115	150
672.91	71	140	172
673.36	126	165	200
673.81	79	109	122
674.26	55	95	116
674.71	142	169	163
675.16	63	104	120
675.61	27	50	100
676.06	79	80	122
676.51	85	89	102
676.95	62	58	98
677.4	46	58	80
677.85	48	60	75
678.3	82	102	111
678.75	65	92	81
679.2	65	43	48
679.65	69	67	76
680.1	25	60	46
680.55	75	96	80
681	84	91	74
681.45	10	45	24
681.89	50	36	68
682.34	54	36	42
682.79	55	44	69
683.24	68	37	36
683.69	28	36	51
684.14	46	37	67
684.59	84	79	62
685.04	83	36	71
685.49	30	32	5
685.93	39	59	45
686.38	41	44	57
686.83	22	55	37
687.28	34	-5	33
687.73	34	19	14
688.18	-1	7	49
688.63	16	8	44
689.07	14	38	25
689.52	13	31	-11
689.97	-1	9	38
690.42	31	-7	52
690.87	32	10	34
691.32	42	45	29
691.76	0	29	37
692.21	-23	4	26
692.66	32	12	5
693.11	77	57	74
693.56	-19	-10	-23
694.01	14	4	28
694.45	6	11	18
694.9	5	23	7
695.35	83	27	61
695.8	-14	-2	25
696.25	34	69	62
696.69	9	22	-4
697.14	18	41	-1
697.59	-22	-9	9
698.04	63	47	29
698.49	35	15	1
698.93	6	-26	10
699.38	27	5	13
699.83	-8	14	16
700.28	3	36	10
700.72	4	-19	19

## Sheet: Figure 3b
pump intensity (uJ/cm2)	integrated intensity (Arb units)
0.18353	0.06356
0.24726	0.07765
0.34565	0.09522
0.45985	0.11243
0.61789	0.1343
0.72597	0.14873
0.78511	0.15088
0.82589	0.1738
0.87076	0.23515
0.93295	0.37466
0.98648	0.4742
1.04511	0.52547
1.11394	0.72228

## Sheet: Figure 3c
Wavelength (nm)	PL @<N0>= 0.18	PL @<N0>= 0.36	PL @<N0>= 0.75	PL @<N0>= 0.84	PL @<N0>= 0.89	PL @<N0>=1.06	PL @<N0>= 1.22		Wavelength (nm)	Absorption (Arb units)
600.18	39	-14	-17	2	-21	-28	-7		600	0.03356
600.64	-15	-15	12	19	7	2	36		601	0.03337
601.09	2	5	-10	12	-10	16	-9		602	0.03329
601.55	64	31	37	29	1	25	10		603	0.03319
602	0	-2	-8	16	3	-14	-3		604	0.03326
602.45	-33	-9	-9	-3	24	18	38		605	0.03331
602.91	-5	22	2	-1	13	28	-24		606	0.03345
603.36	23	3	-7	11	23	23	37		607	0.03367
603.81	28	-23	-4	-31	-19	-36	-9		608	0.03382
604.27	-12	9	-16	-2	-3	-4	1		609	0.03407
604.72	22	35	40	37	55	44	27		610	0.03444
605.18	-9	-7	7	-9	16	-13	-24		611	0.03483
605.63	-20	-6	-15	-15	-6	-13	-14		612	0.03521
606.08	-4	-26	8	18	-15	12	11		613	0.03566
606.54	12	18	20	-2	9	26	31		614	0.03614
606.99	28	29	0	60	24	42	5		615	0.0366
607.44	8	1	12	8	45	1	6		616	0.03724
607.9	-1	19	61	24	64	69	55		617	0.03787
608.35	8	-22	-21	22	-19	9	2		618	0.03841
608.8	52	23	42	6	31	46	47		619	0.03895
609.26	53	6	21	18	26	41	41		620	0.03953
609.71	-15	8	-6	0	19	32	10		621	0.04014
610.16	-2	10	16	12	0	20	2		622	0.04075
610.62	10	25	7	-1	21	10	12		623	0.04131
611.07	6	3	19	18	30	24	36		624	0.04171
611.52	53	40	52	52	36	56	82		625	0.04214
611.98	13	56	59	40	53	55	82		626	0.04257
612.43	-9	-6	13	23	3	31	10		627	0.04283
612.88	-27	-9	27	-16	22	8	20		628	0.04296
613.34	-1	24	16	26	-12	14	17		629	0.04302
613.79	10	18	16	5	32	35	31		630	0.04294
614.24	14	21	-10	17	12	27	10		631	0.04254
614.7	31	10	45	21	1	35	53		632	0.04176
615.15	22	21	49	12	69	53	33		633	0.04065
615.6	-11	33	26	12	37	34	27		634	0.03915
616.06	13	21	39	24	32	36	25		635	0.03681
616.51	2	23	65	53	44	43	46		636	0.03419
616.96	29	7	42	59	17	65	56		637	0.03116
617.41	23	-3	38	18	35	49	22		638	0.02775
617.87	35	68	46	91	51	84	80		639	0.02438
618.32	7	33	41	60	39	27	41		640	0.0211
618.77	0	14	16	51	50	43	60		641	0.01793
619.23	21	18	64	59	75	59	76		642	0.01514
619.68	17	22	55	77	34	80	58		643	0.01266
620.13	47	49	60	79	65	56	87		644	0.01055
620.58	55	54	107	73	96	110	126		645	0.00877
621.04	33	101	113	88	79	98	133		646	0.00722
621.49	32	45	106	83	82	72	85		647	0.00605
621.94	59	29	89	70	67	71	113		648	0.00506
622.39	50	37	97	113	87	79	141		649	0.0042
622.85	2	39	77	53	71	113	121		650	0.00351
623.3	33	45	66	68	104	120	80		651	0.00298
623.75	46	50	81	84	108	81	127		652	0.00245
624.2	61	66	118	95	124	77	157		653	0.00208
624.66	37	81	83	117	87	134	127		654	0.00176
625.11	52	99	102	117	124	137	126		655	0.00148
625.56	99	69	124	113	130	150	149		656	0.00125
626.01	28	91	137	88	126	108	164		657	0.00108
626.47	38	93	107	113	169	160	141		658	0.000931317
626.92	14	75	126	109	113	135	143		659	0.000867341
627.37	88	108	165	124	145	132	225		660	0.00073939
627.82	70	93	153	168	197	159	240		661	0.000595707
628.28	32	87	120	161	161	144	217		662	0.000547463
628.73	91	139	118	134	171	178	201		663	0.000531732
629.18	39	95	166	186	174	148	183		664	0.000452024
629.63	87	115	184	208	185	173	231		665	0.000419512
630.08	52	85	178	189	199	181	248		666	0.000275829
630.54	46	81	151	143	148	196	190		667	0.000179341
630.99	40	102	170	177	188	214	230		668	0.000243317
631.44	91	122	180	248	204	255	242		669	0.000307293
631.89	77	194	199	231	262	237	285		670	0.000307293
632.34	84	159	205	232	243	283	275		671	0.000227585
632.8	91	146	254	237	253	272	300		672	0.000179341
633.25	150	183	285	304	308	299	384		673	0.000179341
633.7	72	120	236	227	229	278	301		674	0.000211854
634.15	62	170	190	239	224	294	319		675	0.000147878
634.6	106	150	268	269	262	308	317		676	0.000179341
635.06	115	188	271	274	298	308	304		677	0.000147878
635.51	158	194	269	324	331	341	382		678	9.96341e-05
635.96	126	201	300	314	292	341	407		679	5.13902e-05
636.41	118	206	282	299	359	358	367		680	8.39024e-05
636.86	83	190	292	365	363	352	390		681	0.000115366
637.31	109	214	306	333	294	349	371		682	8.39024e-05
637.77	125	260	351	360	345	400	450		683	6.7122e-05
638.22	186	206	352	404	400	391	469		684	0.000132146
638.67	191	231	364	361	407	407	512		685	0.000147878
639.12	133	185	354	364	428	459	519		686	0.000147878
639.57	141	269	350	400	399	444	543		687	0.000132146
640.02	145	204	340	371	413	396	574		688	9.96341e-05
640.48	169	258	416	453	446	471	645		689	0.000132146
640.93	197	252	357	410	445	534	720		690	9.96341e-05
641.38	187	266	448	431	453	546	832		691	0.000115366
641.83	201	270	445	418	468	618	937		692	6.7122e-05
642.28	178	285	416	441	511	753	1179		693	0.000132146
642.73	143	237	391	424	476	853	1392		694	0.000147878
643.18	157	275	431	483	612	972	1708		695	0.000132146
643.64	186	260	424	515	630	1137	2067		696	0.00016361
644.09	167	278	465	469	657	1354	2521		697	0.000196122
644.54	168	267	425	503	827	1700	2692		698	6.7122e-05
644.99	169	239	481	519	919	1949	3027		699	1.99268e-05
645.44	197	291	455	565	1008	2389	3414		700	5.13902e-05
645.89	150	243	416	567	1187	2926	4208
646.34	191	308	519	681	1456	3361	4785
646.79	175	268	430	658	1595	3773	5235
647.24	208	299	525	667	1859	4073	5646
647.7	119	251	452	659	1878	3925	5625
648.15	205	273	452	739	1716	3933	5515
648.6	182	234	422	646	1754	3639	5249
649.05	186	244	457	640	1532	3368	5130
649.5	168	225	461	656	1418	3072	4863
649.95	188	268	422	655	1356	2966	4481
650.4	208	209	407	598	1211	2488	4014
650.85	166	243	446	563	1109	2209	3541
651.3	132	223	467	532	905	1779	3064
651.75	175	262	424	572	811	1460	2511
652.2	176	254	409	476	727	1162	2022
652.66	152	189	419	489	640	1044	1768
653.11	150	235	420	481	562	815	1494
653.56	155	251	389	441	549	760	1315
654.01	189	258	370	405	543	650	1055
654.46	142	227	392	414	485	601	955
654.91	159	242	379	417	435	588	786
655.36	148	244	395	345	409	477	653
655.81	144	198	355	396	371	470	560
656.26	136	193	404	388	403	455	540
656.71	206	247	374	423	388	429	553
657.16	145	222	324	343	382	387	458
657.61	132	239	335	357	340	423	445
658.06	113	175	343	318	351	368	422
658.51	118	200	305	319	332	369	369
658.96	125	206	267	320	303	363	408
659.41	143	193	309	334	363	360	406
659.86	159	195	347	351	358	384	404
660.31	139	177	260	289	328	345	364
660.76	114	170	281	286	307	312	367
661.21	73	158	232	244	264	290	307
661.66	134	174	278	307	329	320	322
662.11	128	171	205	281	273	284	345
662.56	95	143	208	238	226	288	263
663.02	106	201	234	255	258	289	277
663.47	130	185	241	252	273	291	317
663.92	87	102	216	230	178	267	270
664.37	67	138	208	221	231	243	254
664.82	126	173	213	250	254	281	296
665.27	91	107	192	223	190	240	227
665.72	86	90	193	223	211	220	276
666.17	64	148	159	189	224	212	209
666.61	83	99	179	163	209	208	226
667.06	73	91	173	185	155	146	229
667.51	39	114	195	146	183	176	228
667.96	95	104	195	203	179	202	219
668.41	36	84	134	120	125	125	150
668.86	51	88	144	120	171	187	198
669.31	89	105	134	137	175	164	179
669.76	36	109	113	196	175	182	166
670.21	88	59	153	145	196	168	181
670.66	43	74	145	94	152	134	150
671.11	-9	57	109	108	113	98	127
671.56	54	116	161	177	145	196	173
672.01	74	67	106	101	97	106	116
672.46	72	83	114	115	155	128	124
672.91	37	112	108	140	127	131	136
673.36	78	83	134	165	153	192	201
673.81	48	76	100	109	134	103	122
674.26	61	69	118	95	80	79	115
674.71	55	100	167	169	148	176	165
675.16	69	71	96	104	128	102	117
675.61	32	46	59	50	95	76	104
676.06	42	66	81	80	109	113	109
676.51	35	44	102	89	81	118	124
676.95	50	68	44	58	123	105	94
677.4	17	45	79	58	77	99	100
677.85	25	40	78	60	85	89	74
678.3	53	36	85	102	85	103	97
678.75	17	33	80	92	82	94	59
679.2	14	24	47	43	51	64	63
679.65	50	52	63	67	105	94	80
680.1	-4	41	42	60	25	33	54
680.55	23	31	43	96	86	52	70
681	69	60	34	91	77	73	102
681.45	20	-19	30	45	61	21	64
681.89	32	76	57	36	76	61	83
682.34	-6	2	24	36	23	19	20
682.79	31	85	67	44	43	76	29
683.24	8	18	19	37	68	47	54
683.69	3	8	21	36	50	43	59
684.14	18	29	23	37	53	26	58
684.59	39	33	67	79	65	75	89
685.04	34	55	71	36	60	33	54
685.49	17	4	17	32	21	62	39
685.93	19	32	53	59	16	53	51
686.38	38	25	11	44	36	68	74
686.83	21	8	33	55	39	63	57
687.28	17	13	36	-5	-3	36	13
687.73	13	6	9	19	41	18	7
688.18	-4	34	21	7	-19	21	40
688.63	-9	-2	42	8	32	23	21
689.07	-15	27	18	38	19	36	36
689.52	18	-3	35	31	15	42	29
689.97	3	-12	-4	9	16	56	29
690.42	6	16	19	-7	11	24	5
690.87	3	5	9	10	30	18	39
691.32	52	11	43	45	11	27	25
691.76	49	25	33	29	15	28	27
692.21	-13	-3	46	4	40	-45	24
692.66	-3	33	36	12	-9	48	-11
693.11	16	24	51	57	82	69	78
693.56	-19	-17	-18	-10	-32	-8	-32
694.01	22	30	31	4	43	7	-5
694.45	-4	17	6	11	29	32	-6
694.9	2	8	24	23	16	13	10
695.35	35	26	40	27	45	57	48
695.8	-11	19	11	-2	34	-22	19
696.25	34	75	60	69	56	26	55
696.69	9	1	-20	22	-12	-4	20
697.14	12	21	24	41	36	28	1
697.59	-13	-32	-4	-9	30	16	8
698.04	43	58	71	47	42	73	70
698.49	-1	16	2	15	10	41	69
698.93	-36	-17	21	-26	2	5	-10
699.38	15	-10	30	5	20	22	38
699.83	-5	31	-1	14	33	10	-1
700.28	-9	21	12	36	45	21	5
700.72	3	13	20	-19	3	-5	17

## Sheet: Figure 3d
pump intensity (uJ/cm2)	net modal gain cofficient (cm-1)	Error bar
4.25	30	12
12.8	65	10
17.63	87	9.8
42.42	151	14
57.31	178	5
87.47	456	7
120.58	481	8
185.68	817	48
218.72	952	68
384.18	1278	72
600.24	1666	81
746.34	1960	96

## Sheet: Figure 3e
Laser shot	Normalized ASE intensity (Arb units)	Error bar
0	1.01	0.0744
420000	1.12	0.0875
720000	1.2	0.0745
1200000	1.32	0.0676
1800000	1.36	0.0641
2700000	1.4	0.0937
3300000	1.56	0.087
4800000	1.69	0.0877
7200000	1.74	0.0772
8400000	1.79	0.0756
10800000	1.77	0.0873
12600000	1.8	0.1148
14400000	1.83	0.0987
16200000	1.81	0.113
18000000	1.8	0.0896
19800000	1.78	0.1009
21600000	1.77	0.0869
23400000	1.75	0.0736
25200000	1.74	0.0643
27000000	1.75	0.0827
28800000	1.73	0.0787
30600000	1.71	0.0697
32400000	1.66	0.0794
34200000	1.56	0.1001
36000000	1.27	0.1015

## Sheet: Figure 3e-- extended error bar
Laser shot	Measurement _1	Measurement _2	Measurement _3	Measurement _4	Measurement _5		Mean of the sample data	Population Standard deviation
0	1	0.97	1.01	0.93	1.15		1.012	0.0744043
420000	1.16	1.06	1.27	1.07	1.03		1.118	0.0874986
720000	1.11	1.24	1.21	1.32	1.14		1.204	0.074458
1200000	1.22	1.34	1.28	1.42	1.35		1.322	0.0676461
1800000	1.42	1.31	1.28	1.45	1.36		1.364	0.0640625
2700000	1.46	1.43	1.31	1.27	1.52		1.398	0.0936803
3300000	1.63	1.48	1.52	1.47	1.69		1.558	0.0870402
4800000	1.74	1.83	1.57	1.65	1.67		1.692	0.0877268
7200000	1.72	1.84	1.82	1.67	1.65		1.74	0.077201
8400000	1.77	1.69	1.76	1.92	1.81		1.79	0.0756307
10800000	1.8	1.89	1.77	1.62	1.75		1.766	0.0873155
12600000	1.81	2.01	1.8	1.67	1.73		1.804	0.114822
14400000	1.85	1.91	1.96	1.7	1.74		1.832	0.0986712
16200000	1.88	1.92	1.91	1.66	1.69		1.812	0.113031
18000000	1.72	1.83	1.82	1.95	1.7		1.804	0.0895768
19800000	1.82	1.95	1.72	1.65	1.78		1.784	0.100916
21600000	1.67	1.76	1.71	1.92	1.81		1.774	0.0868562
23400000	1.86	1.79	1.77	1.66	1.68		1.752	0.0735935
25200000	1.75	1.76	1.81	1.77	1.62		1.742	0.0643117
27000000	1.59	1.77	1.78	1.78	1.83		1.75	0.0827043
28800000	1.81	1.84	1.68	1.67	1.65		1.73	0.0787401
30600000	1.67	1.75	1.82	1.68	1.62		1.708	0.069685
32400000	1.58	1.67	1.77	1.73	1.57		1.664	0.0793977
34200000	1.59	1.7	1.48	1.62	1.42		1.562	0.10008
laser sho	1.43	1.28	1.3	1.14	1.18		1.266	0.101509
