# Supplementary material for: Sub-single exciton optical gain threshold in colloidal semiconductor quantum wells with gradient alloy shelling
Source: Nat Commun. 2020 Jul 3;11:3305. doi: 10.1038/s41467-020-17032-8 (PMC7335098; doi:10.1038/s41467-020-17032-8)
Supplement: Supplementary file 3 — Source data [file 41467_2020_17032_MOESM3_ESM.zip › Nat comm data source file/Data source of Supplementary Figure 2.xlsx]

## Sheet: Sheet1
Z	elctron wavefunction	hole wavefunction
-2	1.38919e-05	0
-1.999	1.6765e-05	0
-1.998	1.99081e-05	0
-1.997	2.33211e-05	0
-1.996	2.70041e-05	0
-1.995	3.0957e-05	0
-1.994	3.51799e-05	0
-1.993	3.96728e-05	0
-1.992	4.44357e-05	0
-1.991	4.94687e-05	0
-1.99	5.47717e-05	0
-1.989	6.03448e-05	0
-1.988	6.6188e-05	0
-1.987	7.23014e-05	0
-1.986	7.8685e-05	0
-1.985	8.53387e-05	0
-1.984	9.22627e-05	0
-1.983	9.9457e-05	0
-1.982	0.000106922	0
-1.981	0.000114656	0
-1.98	0.000122662	0
-1.979	0.000130937	0
-1.978	0.000139484	0
-1.977	0.0001483	0
-1.976	0.000157387	0
-1.975	0.000166745	0
-1.974	0.000176374	0
-1.973	0.000186273	0
-1.972	0.000196442	0
-1.971	0.000206883	0
-1.97	0.000217594	0
-1.969	0.000228576	0
-1.968	0.000239829	0
-1.967	0.000251354	0
-1.966	0.000263149	0
-1.965	0.000275215	0
-1.964	0.000287552	0
-1.963	0.000300161	0
-1.962	0.00031304	0
-1.961	0.000326191	0
-1.96	0.000339614	0
-1.959	0.000353308	0
-1.958	0.000367273	0
-1.957	0.00038151	0
-1.956	0.000396019	0
-1.955	0.000410799	0
-1.954	0.000425851	0
-1.953	0.000441175	0
-1.952	0.000456771	0
-1.951	0.000472639	0
-1.95	0.000488779	0
-1.949	0.000505191	0
-1.948	0.000521875	0
-1.947	0.000538831	0
-1.946	0.00055606	0
-1.945	0.000573562	0
-1.944	0.000591336	0
-1.943	0.000609382	0
-1.942	0.000627702	0
-1.941	0.000646294	0
-1.94	0.000665159	0
-1.939	0.000684297	0
-1.938	0.000703708	0
-1.937	0.000723392	0
-1.936	0.00074335	0
-1.935	0.00076358	0
-1.934	0.000784085	0
-1.933	0.000804862	0
-1.932	0.000825914	0
-1.931	0.000847239	0
-1.93	0.000868838	0
-1.929	0.000890711	0
-1.928	0.000912858	0
-1.927	0.000935279	0
-1.926	0.000957975	0
-1.925	0.000980945	0
-1.924	0.001	0
-1.923	0.00103	0
-1.922	0.00105	0
-1.921	0.00108	0
-1.92	0.0011	0
-1.919	0.00112	0
-1.918	0.00115	0
-1.917	0.00117	0
-1.916	0.0012	0
-1.915	0.00123	0
-1.914	0.00125	0
-1.913	0.00128	0
-1.912	0.0013	0
-1.911	0.00133	0
-1.91	0.00136	0
-1.909	0.00139	0
-1.908	0.00141	0
-1.907	0.00144	0
-1.906	0.00147	0
-1.905	0.0015	0
-1.904	0.00153	0
-1.903	0.00156	0
-1.902	0.00159	0
-1.901	0.00161	0
-1.9	0.00164	0
-1.899	0.00167	0
-1.898	0.00171	0
-1.897	0.00174	0
-1.896	0.00177	0
-1.895	0.0018	0
-1.894	0.00183	0
-1.893	0.00186	0
-1.892	0.00189	0
-1.891	0.00193	0
-1.89	0.00196	0
-1.889	0.00199	0
-1.888	0.00202	0
-1.887	0.00206	0
-1.886	0.00209	0
-1.885	0.00213	0
-1.884	0.00216	0
-1.883	0.0022	0
-1.882	0.00223	0
-1.881	0.00227	0
-1.88	0.0023	0
-1.879	0.00234	0
-1.878	0.00237	0
-1.877	0.00241	0
-1.876	0.00245	0
-1.875	0.00248	0
-1.874	0.00252	0
-1.873	0.00256	0
-1.872	0.00259	0
-1.871	0.00263	0
-1.87	0.00267	0
-1.869	0.00271	0
-1.868	0.00275	0
-1.867	0.00279	0
-1.866	0.00283	0
-1.865	0.00287	0
-1.864	0.00291	0
-1.863	0.00295	0
-1.862	0.00299	0
-1.861	0.00303	0
-1.86	0.00307	0
-1.859	0.00311	0
-1.858	0.00315	0
-1.857	0.00319	0
-1.856	0.00324	0
-1.855	0.00328	0
-1.854	0.00332	0
-1.853	0.00336	0
-1.852	0.00341	0
-1.851	0.00345	0
-1.85	0.0035	0
-1.849	0.00354	0
-1.848	0.00358	0
-1.847	0.00363	0
-1.846	0.00367	0
-1.845	0.00372	0
-1.844	0.00377	0
-1.843	0.00381	0
-1.842	0.00386	0
-1.841	0.0039	0
-1.84	0.00395	0
-1.839	0.004	0
-1.838	0.00405	0
-1.837	0.00409	0
-1.836	0.00414	0
-1.835	0.00419	0
-1.834	0.00424	0
-1.833	0.00429	0
-1.832	0.00434	0
-1.831	0.00439	0
-1.83	0.00443	0
-1.829	0.00448	0
-1.828	0.00454	0
-1.827	0.00459	0
-1.826	0.00464	0
-1.825	0.00469	0
-1.824	0.00474	0
-1.823	0.00479	0
-1.822	0.00484	0
-1.821	0.0049	0
-1.82	0.00495	0
-1.819	0.005	0
-1.818	0.00505	0
-1.817	0.00511	0
-1.816	0.00516	0
-1.815	0.00522	0
-1.814	0.00527	0
-1.813	0.00532	0
-1.812	0.00538	0
-1.811	0.00543	0
-1.81	0.00549	0
-1.809	0.00555	0
-1.808	0.0056	0
-1.807	0.00566	0
-1.806	0.00572	0
-1.805	0.00577	0
-1.804	0.00583	0
-1.803	0.00589	0
-1.802	0.00595	0
-1.801	0.006	0
-1.8	0.00606	0
-1.799	0.00612	0
-1.798	0.00618	0
-1.797	0.00624	0
-1.796	0.0063	0
-1.795	0.00636	0
-1.794	0.00642	0
-1.793	0.00648	0
-1.792	0.00654	0
-1.791	0.0066	0
-1.79	0.00666	0
-1.789	0.00673	0
-1.788	0.00679	0
-1.787	0.00685	0
-1.786	0.00691	0
-1.785	0.00698	0
-1.784	0.00704	0
-1.783	0.0071	0
-1.782	0.00717	0
-1.781	0.00723	0
-1.78	0.0073	0
-1.779	0.00736	0
-1.778	0.00743	0
-1.777	0.00749	0
-1.776	0.00756	0
-1.775	0.00762	0
-1.774	0.00769	0
-1.773	0.00776	0
-1.772	0.00782	0
-1.771	0.00789	0
-1.77	0.00796	0
-1.769	0.00803	0
-1.768	0.0081	0
-1.767	0.00816	0
-1.766	0.00823	0
-1.765	0.0083	0
-1.764	0.00837	0
-1.763	0.00844	0
-1.762	0.00851	0
-1.761	0.00858	0
-1.76	0.00865	0
-1.759	0.00872	0
-1.758	0.00879	0
-1.757	0.00887	0
-1.756	0.00894	0
-1.755	0.00901	0
-1.754	0.00908	0
-1.753	0.00916	0
-1.752	0.00923	0
-1.751	0.0093	0
-1.75	0.00938	0
-1.749	0.00945	0
-1.748	0.00953	0
-1.747	0.0096	0
-1.746	0.00968	0
-1.745	0.00975	0
-1.744	0.00983	0
-1.743	0.0099	0
-1.742	0.00998	0
-1.741	0.01006	0
-1.74	0.01013	0
-1.739	0.01021	0
-1.738	0.01029	0
-1.737	0.01037	0
-1.736	0.01044	0
-1.735	0.01052	0
-1.734	0.0106	0
-1.733	0.01068	0
-1.732	0.01076	0
-1.731	0.01084	0
-1.73	0.01092	0
-1.729	0.011	0
-1.728	0.01108	0
-1.727	0.01116	0
-1.726	0.01124	0
-1.725	0.01133	0
-1.724	0.01141	0
-1.723	0.01149	0
-1.722	0.01157	0
-1.721	0.01166	0
-1.72	0.01174	0
-1.719	0.01182	0
-1.718	0.01191	0
-1.717	0.01199	0
-1.716	0.01208	0
-1.715	0.01216	0
-1.714	0.01225	0
-1.713	0.01233	0
-1.712	0.01242	0
-1.711	0.01251	0
-1.71	0.01259	0
-1.709	0.01268	0
-1.708	0.01277	0
-1.707	0.01285	0
-1.706	0.01294	0
-1.705	0.01303	0
-1.704	0.01312	0
-1.703	0.01321	0
-1.702	0.0133	0
-1.701	0.01339	0
-1.7	0.01348	0
-1.699	0.01357	0
-1.698	0.01366	0
-1.697	0.01375	0
-1.696	0.01384	0
-1.695	0.01393	0
-1.694	0.01402	0
-1.693	0.01412	0
-1.692	0.01421	0
-1.691	0.0143	0
-1.69	0.0144	0
-1.689	0.01449	0
-1.688	0.01458	0
-1.687	0.01468	0
-1.686	0.01477	0
-1.685	0.01487	0
-1.684	0.01496	0
-1.683	0.01506	0
-1.682	0.01516	0
-1.681	0.01525	0
-1.68	0.01535	0
-1.679	0.01545	0
-1.678	0.01554	0
-1.677	0.01564	0
-1.676	0.01574	0
-1.675	0.01584	0
-1.674	0.01594	0
-1.673	0.01604	0
-1.672	0.01613	0
-1.671	0.01623	0
-1.67	0.01634	0
-1.669	0.01644	0
-1.668	0.01654	0
-1.667	0.01664	0
-1.666	0.01674	0
-1.665	0.01684	0
-1.664	0.01694	0
-1.663	0.01705	0
-1.662	0.01715	0
-1.661	0.01725	0
-1.66	0.01736	0
-1.659	0.01746	0
-1.658	0.01756	0
-1.657	0.01767	0
-1.656	0.01777	0
-1.655	0.01788	0
-1.654	0.01799	0
-1.653	0.01809	0
-1.652	0.0182	0
-1.651	0.01831	0
-1.65	0.01841	0
-1.649	0.01852	0
-1.648	0.01863	0
-1.647	0.01874	0
-1.646	0.01884	0
-1.645	0.01895	0
-1.644	0.01906	0
-1.643	0.01917	0
-1.642	0.01928	0
-1.641	0.01939	0
-1.64	0.0195	0
-1.639	0.01961	0
-1.638	0.01972	0
-1.637	0.01984	0
-1.636	0.01995	0
-1.635	0.02006	0
-1.634	0.02017	0
-1.633	0.02028	0
-1.632	0.0204	0
-1.631	0.02051	0
-1.63	0.02062	0
-1.629	0.02074	0
-1.628	0.02085	0
-1.627	0.02097	0
-1.626	0.02108	0
-1.625	0.0212	0
-1.624	0.02131	0
-1.623	0.02143	0
-1.622	0.02154	0
-1.621	0.02166	0
-1.62	0.02178	0
-1.619	0.02189	0
-1.618	0.02201	0
-1.617	0.02213	0
-1.616	0.02225	0
-1.615	0.02237	0
-1.614	0.02248	0
-1.613	0.0226	0
-1.612	0.02272	0
-1.611	0.02284	0
-1.61	0.02296	0
-1.609	0.02308	0
-1.608	0.0232	0
-1.607	0.02332	0
-1.606	0.02345	0
-1.605	0.02357	0
-1.604	0.02369	0
-1.603	0.02381	0
-1.602	0.02393	0
-1.601	0.02406	0
-1.6	0.02418	0
-1.599	0.0243	0
-1.598	0.02443	0
-1.597	0.02455	0
-1.596	0.02467	0
-1.595	0.0248	0
-1.594	0.02492	0
-1.593	0.02505	0
-1.592	0.02518	0
-1.591	0.0253	0
-1.59	0.02543	0
-1.589	0.02555	0
-1.588	0.02568	0
-1.587	0.02581	0
-1.586	0.02594	0
-1.585	0.02606	0
-1.584	0.02619	0
-1.583	0.02632	0
-1.582	0.02645	0
-1.581	0.02658	0
-1.58	0.02671	0
-1.579	0.02684	0
-1.578	0.02697	0
-1.577	0.0271	0
-1.576	0.02723	0
-1.575	0.02736	0
-1.574	0.02749	0
-1.573	0.02762	0
-1.572	0.02776	0
-1.571	0.02789	0
-1.57	0.02802	0
-1.569	0.02815	0
-1.568	0.02829	0
-1.567	0.02842	0
-1.566	0.02856	0
-1.565	0.02869	0
-1.564	0.02882	0
-1.563	0.02896	0
-1.562	0.02909	0
-1.561	0.02923	0
-1.56	0.02937	0
-1.559	0.0295	0
-1.558	0.02964	0
-1.557	0.02978	0
-1.556	0.02991	0
-1.555	0.03005	0
-1.554	0.03019	0
-1.553	0.03033	0
-1.552	0.03047	0
-1.551	0.0306	0
-1.55	0.03074	0
-1.549	0.03088	0
-1.548	0.03102	0
-1.547	0.03116	0
-1.546	0.0313	0
-1.545	0.03144	0
-1.544	0.03158	0
-1.543	0.03173	0
-1.542	0.03187	0
-1.541	0.03201	0
-1.54	0.03215	0
-1.539	0.03229	0
-1.538	0.03244	0
-1.537	0.03258	0
-1.536	0.03272	0
-1.535	0.03287	0
-1.534	0.03301	0
-1.533	0.03316	0
-1.532	0.0333	0
-1.531	0.03345	0
-1.53	0.03359	0
-1.529	0.03374	0
-1.528	0.03389	0
-1.527	0.03403	0
-1.526	0.03418	0
-1.525	0.03433	0
-1.524	0.03447	0
-1.523	0.03462	0
-1.522	0.03477	0
-1.521	0.03492	0
-1.52	0.03507	0
-1.519	0.03522	0
-1.518	0.03537	0
-1.517	0.03552	0
-1.516	0.03567	0
-1.515	0.03582	0
-1.514	0.03597	0
-1.513	0.03612	0
-1.512	0.03627	0
-1.511	0.03642	0
-1.51	0.03657	0
-1.509	0.03673	0
-1.508	0.03688	0
-1.507	0.03703	0
-1.506	0.03718	0
-1.505	0.03734	0
-1.504	0.03749	0
-1.503	0.03765	0
-1.502	0.0378	0
-1.501	0.03796	0
-1.5	0.03811	0
-1.499	0.03827	0
-1.498	0.03842	0
-1.497	0.03858	0
-1.496	0.03874	0
-1.495	0.03889	0
-1.494	0.03905	0
-1.493	0.03921	0
-1.492	0.03937	0
-1.491	0.03952	0
-1.49	0.03968	0
-1.489	0.03984	0
-1.488	0.04	0
-1.487	0.04016	0
-1.486	0.04032	0
-1.485	0.04048	0
-1.484	0.04064	0
-1.483	0.0408	0
-1.482	0.04096	0
-1.481	0.04112	0
-1.48	0.04129	0
-1.479	0.04145	0
-1.478	0.04161	0
-1.477	0.04177	0
-1.476	0.04194	0
-1.475	0.0421	0
-1.474	0.04226	0
-1.473	0.04243	0
-1.472	0.04259	0
-1.471	0.04276	0
-1.47	0.04292	0
-1.469	0.04309	0
-1.468	0.04325	0
-1.467	0.04342	0
-1.466	0.04358	0
-1.465	0.04375	0
-1.464	0.04392	0
-1.463	0.04409	0
-1.462	0.04425	0
-1.461	0.04442	0
-1.46	0.04459	0
-1.459	0.04476	0
-1.458	0.04493	0
-1.457	0.0451	0
-1.456	0.04527	0
-1.455	0.04544	0
-1.454	0.04561	0
-1.453	0.04578	0
-1.452	0.04595	0
-1.451	0.04612	0
-1.45	0.04629	0
-1.449	0.04646	0
-1.448	0.04663	0
-1.447	0.04681	0
-1.446	0.04698	0
-1.445	0.04715	0
-1.444	0.04733	0
-1.443	0.0475	0
-1.442	0.04768	0
-1.441	0.04785	0
-1.44	0.04802	0
-1.439	0.0482	0
-1.438	0.04838	0
-1.437	0.04855	0
-1.436	0.04873	0
-1.435	0.0489	0
-1.434	0.04908	0
-1.433	0.04926	0
-1.432	0.04944	0
-1.431	0.04961	0
-1.43	0.04979	0
-1.429	0.04997	0
-1.428	0.05015	0
-1.427	0.05033	0
-1.426	0.05051	0
-1.425	0.05069	0
-1.424	0.05087	0
-1.423	0.05105	0
-1.422	0.05123	0
-1.421	0.05141	0
-1.42	0.05159	0
-1.419	0.05177	0
-1.418	0.05196	0
-1.417	0.05214	0
-1.416	0.05232	0
-1.415	0.0525	0
-1.414	0.05269	0
-1.413	0.05287	0
-1.412	0.05305	0
-1.411	0.05324	0
-1.41	0.05342	0
-1.409	0.05361	0
-1.408	0.05379	0
-1.407	0.05398	0
-1.406	0.05417	0
-1.405	0.05435	0
-1.404	0.05454	0
-1.403	0.05473	0
-1.402	0.05491	0
-1.401	0.0551	0
-1.4	0.05529	0
-1.399	0.05548	0
-1.398	0.05567	0
-1.397	0.05586	0
-1.396	0.05605	0
-1.395	0.05623	0
-1.394	0.05642	0
-1.393	0.05662	0
-1.392	0.05681	0
-1.391	0.057	0
-1.39	0.05719	0
-1.389	0.05738	0
-1.388	0.05757	0
-1.387	0.05776	0
-1.386	0.05796	0
-1.385	0.05815	0
-1.384	0.05834	0
-1.383	0.05854	0
-1.382	0.05873	0
-1.381	0.05893	0
-1.38	0.05912	0
-1.379	0.05932	0
-1.378	0.05951	0
-1.377	0.05971	0
-1.376	0.0599	0
-1.375	0.0601	0
-1.374	0.0603	0
-1.373	0.06049	0
-1.372	0.06069	0
-1.371	0.06089	0
-1.37	0.06109	0
-1.369	0.06128	0
-1.368	0.06148	0
-1.367	0.06168	0
-1.366	0.06188	0
-1.365	0.06208	0
-1.364	0.06228	0
-1.363	0.06248	0
-1.362	0.06268	0
-1.361	0.06288	0
-1.36	0.06308	0
-1.359	0.06329	0
-1.358	0.06349	0
-1.357	0.06369	0
-1.356	0.06389	0
-1.355	0.0641	0
-1.354	0.0643	0
-1.353	0.0645	0
-1.352	0.06471	0
-1.351	0.06491	0
-1.35	0.06512	0
-1.349	0.06532	0
-1.348	0.06553	0
-1.347	0.06573	0
-1.346	0.06594	0
-1.345	0.06615	0
-1.344	0.06635	0
-1.343	0.06656	0
-1.342	0.06677	0
-1.341	0.06697	0
-1.34	0.06718	0
-1.339	0.06739	0
-1.338	0.0676	0
-1.337	0.06781	0
-1.336	0.06802	0
-1.335	0.06823	0
-1.334	0.06844	0
-1.333	0.06865	0
-1.332	0.06886	0
-1.331	0.06907	0
-1.33	0.06928	0
-1.329	0.06949	0
-1.328	0.06971	0
-1.327	0.06992	0
-1.326	0.07013	0
-1.325	0.07034	0
-1.324	0.07056	0
-1.323	0.07077	0
-1.322	0.07098	0
-1.321	0.0712	0
-1.32	0.07141	0
-1.319	0.07163	0
-1.318	0.07184	0
-1.317	0.07206	0
-1.316	0.07228	0
-1.315	0.07249	0
-1.314	0.07271	0
-1.313	0.07293	0
-1.312	0.07314	0
-1.311	0.07336	0
-1.31	0.07358	0
-1.309	0.0738	0
-1.308	0.07402	0
-1.307	0.07424	0
-1.306	0.07446	0
-1.305	0.07468	0
-1.304	0.0749	0
-1.303	0.07512	0
-1.302	0.07534	0
-1.301	0.07556	0
-1.3	0.07578	0
-1.299	0.076	0
-1.298	0.07623	0
-1.297	0.07645	0
-1.296	0.07667	0
-1.295	0.07689	0
-1.294	0.07712	0
-1.293	0.07734	0
-1.292	0.07756	0
-1.291	0.07779	0
-1.29	0.07801	0
-1.289	0.07824	0
-1.288	0.07846	0
-1.287	0.07869	0
-1.286	0.07891	0
-1.285	0.07914	0
-1.284	0.07936	0
-1.283	0.07959	0
-1.282	0.07982	0
-1.281	0.08004	0
-1.28	0.08027	0
-1.279	0.0805	0
-1.278	0.08073	0
-1.277	0.08095	0
-1.276	0.08118	0
-1.275	0.08141	0
-1.274	0.08164	0
-1.273	0.08187	0
-1.272	0.0821	0
-1.271	0.08233	0
-1.27	0.08256	0
-1.269	0.08279	0
-1.268	0.08302	0
-1.267	0.08325	0
-1.266	0.08348	0
-1.265	0.08371	0
-1.264	0.08394	0
-1.263	0.08418	0
-1.262	0.08441	0
-1.261	0.08464	0
-1.26	0.08487	0
-1.259	0.08511	0
-1.258	0.08534	0
-1.257	0.08557	0
-1.256	0.08581	0
-1.255	0.08604	0
-1.254	0.08628	0
-1.253	0.08651	0
-1.252	0.08675	0
-1.251	0.08698	0
-1.25	0.08722	0
-1.249	0.08745	0
-1.248	0.08769	0
-1.247	0.08792	0
-1.246	0.08816	0
-1.245	0.0884	0
-1.244	0.08864	0
-1.243	0.08887	0
-1.242	0.08911	0
-1.241	0.08935	0
-1.24	0.08959	0
-1.239	0.08983	0
-1.238	0.09006	0
-1.237	0.0903	0
-1.236	0.09054	0
-1.235	0.09078	0
-1.234	0.09102	0
-1.233	0.09126	0
-1.232	0.0915	0
-1.231	0.09174	0
-1.23	0.09198	0
-1.229	0.09222	0
-1.228	0.09247	0
-1.227	0.09271	0
-1.226	0.09295	0
-1.225	0.09319	0
-1.224	0.09343	0
-1.223	0.09368	0
-1.222	0.09392	0
-1.221	0.09416	0
-1.22	0.09441	0
-1.219	0.09465	0
-1.218	0.0949	0
-1.217	0.09514	0
-1.216	0.09538	0
-1.215	0.09563	0
-1.214	0.09587	0
-1.213	0.09612	0
-1.212	0.09637	0
-1.211	0.09661	0
-1.21	0.09686	0
-1.209	0.0971	0
-1.208	0.09735	0
-1.207	0.0976	0
-1.206	0.09785	0
-1.205	0.09809	0
-1.204	0.09834	0
-1.203	0.09859	0
-1.202	0.09884	0
-1.201	0.09909	0
-1.2	0.09933	0
-1.199	0.09958	0
-1.198	0.09983	0
-1.197	0.10008	0
-1.196	0.10033	0
-1.195	0.10058	0
-1.194	0.10083	0
-1.193	0.10108	0
-1.192	0.10133	0
-1.191	0.10159	0
-1.19	0.10184	0
-1.189	0.10209	0
-1.188	0.10234	0
-1.187	0.10259	0
-1.186	0.10285	0
-1.185	0.1031	0
-1.184	0.10335	0
-1.183	0.1036	0
-1.182	0.10386	0
-1.181	0.10411	0
-1.18	0.10437	0
-1.179	0.10462	0
-1.178	0.10487	0
-1.177	0.10513	0
-1.176	0.10538	0
-1.175	0.10564	0
-1.174	0.10589	0
-1.173	0.10615	0
-1.172	0.10641	0
-1.171	0.10666	0
-1.17	0.10692	0
-1.169	0.10718	0
-1.168	0.10743	0
-1.167	0.10769	0
-1.166	0.10795	0
-1.165	0.10821	0
-1.164	0.10846	0
-1.163	0.10872	0
-1.162	0.10898	0
-1.161	0.10924	0
-1.16	0.1095	0
-1.159	0.10976	0
-1.158	0.11002	0
-1.157	0.11028	0
-1.156	0.11054	0
-1.155	0.1108	0
-1.154	0.11106	0
-1.153	0.11132	0
-1.152	0.11158	0
-1.151	0.11184	0
-1.15	0.1121	0
-1.149	0.11236	0
-1.148	0.11263	0
-1.147	0.11289	0
-1.146	0.11315	0
-1.145	0.11341	0
-1.144	0.11368	0
-1.143	0.11394	0
-1.142	0.1142	0
-1.141	0.11447	0
-1.14	0.11473	0
-1.139	0.115	0
-1.138	0.11526	0
-1.137	0.11552	0
-1.136	0.11579	0
-1.135	0.11606	0
-1.134	0.11632	0
-1.133	0.11659	0
-1.132	0.11685	0
-1.131	0.11712	0
-1.13	0.11738	0
-1.129	0.11765	0
-1.128	0.11792	0
-1.127	0.11819	0
-1.126	0.11845	0
-1.125	0.11872	0
-1.124	0.11899	0
-1.123	0.11926	0
-1.122	0.11952	0
-1.121	0.11979	0
-1.12	0.12006	0
-1.119	0.12033	0
-1.118	0.1206	0
-1.117	0.12087	0
-1.116	0.12114	0
-1.115	0.12141	0
-1.114	0.12168	0
-1.113	0.12195	0
-1.112	0.12222	0
-1.111	0.12249	0
-1.11	0.12276	0
-1.109	0.12303	0
-1.108	0.12331	0
-1.107	0.12358	0
-1.106	0.12385	0
-1.105	0.12412	0
-1.104	0.1244	0
-1.103	0.12467	0
-1.102	0.12494	0
-1.101	0.12521	0
-1.1	0.12549	0
-1.099	0.12576	0
-1.098	0.12604	0
-1.097	0.12631	0
-1.096	0.12658	0
-1.095	0.12686	0
-1.094	0.12713	0
-1.093	0.12741	0
-1.092	0.12768	0
-1.091	0.12796	0
-1.09	0.12824	0
-1.089	0.12851	0
-1.088	0.12879	0
-1.087	0.12907	0
-1.086	0.12934	0
-1.085	0.12962	0
-1.084	0.1299	0
-1.083	0.13017	0
-1.082	0.13045	0
-1.081	0.13073	0
-1.08	0.13101	0
-1.079	0.13129	0
-1.078	0.13156	0
-1.077	0.13184	0
-1.076	0.13212	0
-1.075	0.1324	0
-1.074	0.13268	0
-1.073	0.13296	0
-1.072	0.13324	0
-1.071	0.13352	0
-1.07	0.1338	0
-1.069	0.13408	0
-1.068	0.13436	0
-1.067	0.13464	0
-1.066	0.13493	0
-1.065	0.13521	0
-1.064	0.13549	0
-1.063	0.13577	0
-1.062	0.13605	0
-1.061	0.13634	0
-1.06	0.13662	0
-1.059	0.1369	0
-1.058	0.13718	0
-1.057	0.13747	0
-1.056	0.13775	0
-1.055	0.13803	0
-1.054	0.13832	0
-1.053	0.1386	0
-1.052	0.13889	0
-1.051	0.13917	0
-1.05	0.13946	0
-1.049	0.13974	0
-1.048	0.14003	0
-1.047	0.14031	0
-1.046	0.1406	0
-1.045	0.14088	0
-1.044	0.14117	0
-1.043	0.14146	0
-1.042	0.14174	0
-1.041	0.14203	0
-1.04	0.14232	0
-1.039	0.1426	0
-1.038	0.14289	0
-1.037	0.14318	0
-1.036	0.14347	0
-1.035	0.14375	0
-1.034	0.14404	0
-1.033	0.14433	0
-1.032	0.14462	0
-1.031	0.14491	0
-1.03	0.1452	0
-1.029	0.14549	0
-1.028	0.14578	0
-1.027	0.14607	0
-1.026	0.14636	0
-1.025	0.14665	0
-1.024	0.14694	0
-1.023	0.14723	0
-1.022	0.14752	0
-1.021	0.14781	0
-1.02	0.1481	0
-1.019	0.14839	0
-1.018	0.14868	0
-1.017	0.14898	0
-1.016	0.14927	0
-1.015	0.14956	0
-1.014	0.14985	0
-1.013	0.15015	0
-1.012	0.15044	0
-1.011	0.15073	0
-1.01	0.15103	0
-1.009	0.15132	0
-1.008	0.15161	0
-1.007	0.15191	0
-1.006	0.1522	0
-1.005	0.1525	0
-1.004	0.15279	0
-1.003	0.15308	0
-1.002	0.15338	0
-1.001	0.15367	0
-1	0.15397	0
-0.999	0.15427	0
-0.998	0.15456	0
-0.997	0.15486	0
-0.996	0.15515	0
-0.995	0.15545	0
-0.994	0.15575	0
-0.993	0.15604	0
-0.992	0.15634	0
-0.991	0.15664	0
-0.99	0.15694	0
-0.989	0.15723	0
-0.988	0.15753	0
-0.987	0.15783	0
-0.986	0.15813	0
-0.985	0.15843	0
-0.984	0.15872	0
-0.983	0.15902	0
-0.982	0.15932	0
-0.981	0.15962	0
-0.98	0.15992	0
-0.979	0.16022	0
-0.978	0.16052	0
-0.977	0.16082	0
-0.976	0.16112	0
-0.975	0.16142	0
-0.974	0.16172	0
-0.973	0.16202	0
-0.972	0.16232	0
-0.971	0.16262	0
-0.97	0.16293	0
-0.969	0.16323	0
-0.968	0.16353	0
-0.967	0.16383	0
-0.966	0.16413	0
-0.965	0.16443	0
-0.964	0.16474	0
-0.963	0.16504	0
-0.962	0.16534	0
-0.961	0.16565	0
-0.96	0.16595	0
-0.959	0.16625	0
-0.958	0.16656	0
-0.957	0.16686	0
-0.956	0.16716	0
-0.955	0.16747	0
-0.954	0.16777	0
-0.953	0.16808	0
-0.952	0.16838	0
-0.951	0.16869	0
-0.95	0.16899	0
-0.949	0.1693	0
-0.948	0.1696	0
-0.947	0.16991	0
-0.946	0.17021	0
-0.945	0.17052	0
-0.944	0.17082	0
-0.943	0.17113	0
-0.942	0.17144	0
-0.941	0.17174	0
-0.94	0.17205	0
-0.939	0.17235	0
-0.938	0.17266	0
-0.937	0.17297	0
-0.936	0.17327	0
-0.935	0.17358	0
-0.934	0.17388	0
-0.933	0.17419	0
-0.932	0.1745	0
-0.931	0.1748	0
-0.93	0.17511	0
-0.929	0.17542	0
-0.928	0.17572	0
-0.927	0.17603	0
-0.926	0.17634	0
-0.925	0.17664	0
-0.924	0.17695	0
-0.923	0.17726	0
-0.922	0.17756	0
-0.921	0.17787	0
-0.92	0.17818	0
-0.919	0.17848	0
-0.918	0.17879	0
-0.917	0.1791	0
-0.916	0.17941	0
-0.915	0.17971	0
-0.914	0.18002	0
-0.913	0.18033	0
-0.912	0.18064	0
-0.911	0.18094	0
-0.91	0.18125	0
-0.909	0.18156	0
-0.908	0.18187	0
-0.907	0.18217	0
-0.906	0.18248	0
-0.905	0.18279	0
-0.904	0.1831	0
-0.903	0.1834	0
-0.902	0.18371	0
-0.901	0.18402	0
-0.9	0.18433	0
-0.899	0.18464	0
-0.898	0.18494	0
-0.897	0.18525	0
-0.896	0.18556	0
-0.895	0.18587	0
-0.894	0.18618	0
-0.893	0.18649	0
-0.892	0.18679	0
-0.891	0.1871	0
-0.89	0.18741	0
-0.889	0.18772	0
-0.888	0.18803	0
-0.887	0.18834	0
-0.886	0.18864	0
-0.885	0.18895	0
-0.884	0.18926	0
-0.883	0.18957	0
-0.882	0.18988	0
-0.881	0.19019	0
-0.88	0.19049	0
-0.879	0.1908	0
-0.878	0.19111	0
-0.877	0.19142	0
-0.876	0.19173	0
-0.875	0.19204	0
-0.874	0.19235	0
-0.873	0.19266	0
-0.872	0.19296	0
-0.871	0.19327	0
-0.87	0.19358	0
-0.869	0.19389	0
-0.868	0.1942	0
-0.867	0.19451	0
-0.866	0.19482	0
-0.865	0.19513	0
-0.864	0.19543	0
-0.863	0.19574	0
-0.862	0.19605	0
-0.861	0.19636	0
-0.86	0.19667	0
-0.859	0.19698	0
-0.858	0.19729	0
-0.857	0.1976	0
-0.856	0.19791	0
-0.855	0.19821	0
-0.854	0.19852	0
-0.853	0.19883	0
-0.852	0.19914	0
-0.851	0.19945	0
-0.85	0.19976	0
-0.849	0.20007	0
-0.848	0.20038	0
-0.847	0.20069	0
-0.846	0.201	0
-0.845	0.2013	0
-0.844	0.20161	0
-0.843	0.20192	0
-0.842	0.20223	0
-0.841	0.20254	0
-0.84	0.20285	0
-0.839	0.20316	0
-0.838	0.20347	0
-0.837	0.20378	0
-0.836	0.20408	0
-0.835	0.20439	0
-0.834	0.2047	0
-0.833	0.20501	0
-0.832	0.20532	0
-0.831	0.20563	0
-0.83	0.20594	0
-0.829	0.20625	0
-0.828	0.20656	0
-0.827	0.20686	0
-0.826	0.20717	0
-0.825	0.20748	0
-0.824	0.20779	0
-0.823	0.2081	0
-0.822	0.20841	0
-0.821	0.20872	0
-0.82	0.20903	0
-0.819	0.20933	0
-0.818	0.20964	0
-0.817	0.20995	0
-0.816	0.21026	0
-0.815	0.21057	0
-0.814	0.21088	0
-0.813	0.21119	0
-0.812	0.21149	0
-0.811	0.2118	0
-0.81	0.21211	0
-0.809	0.21242	0
-0.808	0.21273	0
-0.807	0.21304	0
-0.806	0.21334	0
-0.805	0.21365	0
-0.804	0.21396	0
-0.803	0.21427	0
-0.802	0.21458	0
-0.801	0.21489	0
-0.8	0.21519	0
-0.799	0.2155	0
-0.798	0.21581	0
-0.797	0.21612	0
-0.796	0.21643	0
-0.795	0.21673	0
-0.794	0.21704	0
-0.793	0.21735	0
-0.792	0.21766	0
-0.791	0.21796	0
-0.79	0.21827	0
-0.789	0.21858	0
-0.788	0.21889	0
-0.787	0.2192	0
-0.786	0.2195	0
-0.785	0.21981	0
-0.784	0.22012	0
-0.783	0.22043	0
-0.782	0.22073	0
-0.781	0.22104	0
-0.78	0.22135	0
-0.779	0.22165	0
-0.778	0.22196	0
-0.777	0.22227	0
-0.776	0.22258	0
-0.775	0.22288	0
-0.774	0.22319	0
-0.773	0.2235	0
-0.772	0.2238	0
-0.771	0.22411	0
-0.77	0.22442	0
-0.769	0.22472	0
-0.768	0.22503	0
-0.767	0.22534	0
-0.766	0.22564	0
-0.765	0.22595	0
-0.764	0.22626	0
-0.763	0.22656	0
-0.762	0.22687	0
-0.761	0.22718	0
-0.76	0.22748	0
-0.759	0.22779	0
-0.758	0.22809	0
-0.757	0.2284	0
-0.756	0.22871	0
-0.755	0.22901	0
-0.754	0.22932	0
-0.753	0.22962	0
-0.752	0.22993	0
-0.751	0.23023	0
-0.75	0.23054	0
-0.749	0.23084	0
-0.748	0.23115	0
-0.747	0.23145	0
-0.746	0.23176	0
-0.745	0.23207	0
-0.744	0.23237	0
-0.743	0.23268	0
-0.742	0.23298	0
-0.741	0.23328	0
-0.74	0.23359	0
-0.739	0.23389	0
-0.738	0.2342	0
-0.737	0.2345	0
-0.736	0.23481	0
-0.735	0.23511	0
-0.734	0.23542	0
-0.733	0.23572	0
-0.732	0.23602	0
-0.731	0.23633	0
-0.73	0.23663	0
-0.729	0.23694	0
-0.728	0.23724	0
-0.727	0.23754	0
-0.726	0.23785	0
-0.725	0.23815	0
-0.724	0.23845	0
-0.723	0.23876	0
-0.722	0.23906	0
-0.721	0.23936	0
-0.72	0.23967	0
-0.719	0.23997	0
-0.718	0.24027	0
-0.717	0.24057	0
-0.716	0.24088	0
-0.715	0.24118	0
-0.714	0.24148	0
-0.713	0.24178	0
-0.712	0.24209	0
-0.711	0.24239	0
-0.71	0.24269	0
-0.709	0.24299	0
-0.708	0.24329	0
-0.707	0.2436	0
-0.706	0.2439	0
-0.705	0.2442	0
-0.704	0.2445	0
-0.703	0.2448	0
-0.702	0.2451	0
-0.701	0.2454	0
-0.7	0.2457	0
-0.699	0.24601	0
-0.698	0.24631	0
-0.697	0.24661	0
-0.696	0.24691	0
-0.695	0.24721	0
-0.694	0.24751	0
-0.693	0.24781	0
-0.692	0.24811	0
-0.691	0.24841	0
-0.69	0.24871	0
-0.689	0.24901	0
-0.688	0.24931	0
-0.687	0.24961	0
-0.686	0.24991	0
-0.685	0.25021	0
-0.684	0.25051	0
-0.683	0.2508	0
-0.682	0.2511	0
-0.681	0.2514	0
-0.68	0.2517	0
-0.679	0.252	2.45759e-06
-0.678	0.2523	1.46242e-05
-0.677	0.2526	3.69744e-05
-0.676	0.25289	6.95086e-05
-0.675	0.25319	0.000112227
-0.674	0.25349	0.000165131
-0.673	0.25379	0.000228221
-0.672	0.25409	0.000301499
-0.671	0.25438	0.000384964
-0.67	0.25468	0.000478619
-0.669	0.25498	0.000582465
-0.668	0.25527	0.000696503
-0.667	0.25557	0.000820737
-0.666	0.25587	0.000955166
-0.665	0.25617	0.0011
-0.664	0.25646	0.00125
-0.663	0.25676	0.00142
-0.662	0.25705	0.00159
-0.661	0.25735	0.00178
-0.66	0.25765	0.00198
-0.659	0.25794	0.00218
-0.658	0.25824	0.0024
-0.657	0.25853	0.00262
-0.656	0.25883	0.00286
-0.655	0.25913	0.00311
-0.654	0.25942	0.00336
-0.653	0.25972	0.00363
-0.652	0.26001	0.00391
-0.651	0.26031	0.0042
-0.65	0.2606	0.0045
-0.649	0.26089	0.0048
-0.648	0.26119	0.00512
-0.647	0.26148	0.00545
-0.646	0.26178	0.00579
-0.645	0.26207	0.00614
-0.644	0.26237	0.0065
-0.643	0.26266	0.00687
-0.642	0.26295	0.00725
-0.641	0.26325	0.00764
-0.64	0.26354	0.00804
-0.639	0.26383	0.00845
-0.638	0.26413	0.00887
-0.637	0.26442	0.0093
-0.636	0.26471	0.00975
-0.635	0.265	0.0102
-0.634	0.2653	0.01066
-0.633	0.26559	0.01113
-0.632	0.26588	0.01162
-0.631	0.26617	0.01211
-0.63	0.26646	0.01262
-0.629	0.26675	0.01313
-0.628	0.26705	0.01366
-0.627	0.26734	0.01419
-0.626	0.26763	0.01474
-0.625	0.26792	0.01529
-0.624	0.26821	0.01586
-0.623	0.2685	0.01644
-0.622	0.26879	0.01702
-0.621	0.26908	0.01762
-0.62	0.26937	0.01823
-0.619	0.26966	0.01885
-0.618	0.26995	0.01948
-0.617	0.27024	0.02012
-0.616	0.27053	0.02077
-0.615	0.27082	0.02143
-0.614	0.27111	0.0221
-0.613	0.2714	0.02278
-0.612	0.27169	0.02348
-0.611	0.27197	0.02418
-0.61	0.27226	0.02489
-0.609	0.27255	0.02562
-0.608	0.27284	0.02635
-0.607	0.27313	0.0271
-0.606	0.27341	0.02785
-0.605	0.2737	0.02862
-0.604	0.27399	0.0294
-0.603	0.27428	0.03019
-0.602	0.27456	0.03098
-0.601	0.27485	0.03179
-0.6	0.27514	0.03261
-0.599	0.27542	0.03344
-0.598	0.27571	0.03428
-0.597	0.276	0.03513
-0.596	0.27628	0.03599
-0.595	0.27657	0.03686
-0.594	0.27685	0.03774
-0.593	0.27714	0.03863
-0.592	0.27742	0.03953
-0.591	0.2777	0.04044
-0.59	0.27799	0.04136
-0.589	0.27827	0.04229
-0.588	0.27855	0.04323
-0.587	0.27884	0.04418
-0.586	0.27912	0.04514
-0.585	0.2794	0.04611
-0.584	0.27968	0.04709
-0.583	0.27997	0.04807
-0.582	0.28025	0.04907
-0.581	0.28053	0.05008
-0.58	0.28081	0.0511
-0.579	0.28109	0.05213
-0.578	0.28137	0.05316
-0.577	0.28165	0.05421
-0.576	0.28193	0.05527
-0.575	0.28221	0.05633
-0.574	0.28249	0.05741
-0.573	0.28277	0.05849
-0.572	0.28304	0.05959
-0.571	0.28332	0.06069
-0.57	0.2836	0.0618
-0.569	0.28388	0.06293
-0.568	0.28415	0.06406
-0.567	0.28443	0.0652
-0.566	0.28471	0.06635
-0.565	0.28498	0.06751
-0.564	0.28526	0.06868
-0.563	0.28554	0.06986
-0.562	0.28581	0.07105
-0.561	0.28609	0.07225
-0.56	0.28636	0.07345
-0.559	0.28663	0.07467
-0.558	0.28691	0.07589
-0.557	0.28718	0.07713
-0.556	0.28746	0.07837
-0.555	0.28773	0.07962
-0.554	0.288	0.08089
-0.553	0.28827	0.08216
-0.552	0.28855	0.08344
-0.551	0.28882	0.08472
-0.55	0.28909	0.08602
-0.549	0.28936	0.08733
-0.548	0.28963	0.08864
-0.547	0.2899	0.08997
-0.546	0.29017	0.0913
-0.545	0.29044	0.09264
-0.544	0.29071	0.09399
-0.543	0.29098	0.09535
-0.542	0.29125	0.09672
-0.541	0.29152	0.0981
-0.54	0.29178	0.09948
-0.539	0.29205	0.10088
-0.538	0.29232	0.10228
-0.537	0.29259	0.10369
-0.536	0.29285	0.10511
-0.535	0.29312	0.10654
-0.534	0.29339	0.10798
-0.533	0.29365	0.10942
-0.532	0.29392	0.11088
-0.531	0.29418	0.11234
-0.53	0.29445	0.11381
-0.529	0.29471	0.11529
-0.528	0.29497	0.11678
-0.527	0.29524	0.11827
-0.526	0.2955	0.11977
-0.525	0.29576	0.12129
-0.524	0.29603	0.12281
-0.523	0.29629	0.12433
-0.522	0.29655	0.12587
-0.521	0.29681	0.12742
-0.52	0.29707	0.12897
-0.519	0.29733	0.13053
-0.518	0.29759	0.1321
-0.517	0.29785	0.13367
-0.516	0.29811	0.13526
-0.515	0.29837	0.13685
-0.514	0.29863	0.13845
-0.513	0.29889	0.14006
-0.512	0.29915	0.14167
-0.511	0.29941	0.1433
-0.51	0.29967	0.14493
-0.509	0.29992	0.14657
-0.508	0.30018	0.14821
-0.507	0.30044	0.14987
-0.506	0.30069	0.15153
-0.505	0.30095	0.1532
-0.504	0.3012	0.15487
-0.503	0.30146	0.15656
-0.502	0.30171	0.15825
-0.501	0.30197	0.15995
-0.5	0.30222	0.16165
-0.499	0.30248	0.16336
-0.498	0.30273	0.16509
-0.497	0.30298	0.16681
-0.496	0.30323	0.16855
-0.495	0.30349	0.17029
-0.494	0.30374	0.17204
-0.493	0.30399	0.1738
-0.492	0.30424	0.17556
-0.491	0.30449	0.17733
-0.49	0.30474	0.17911
-0.489	0.30499	0.18089
-0.488	0.30524	0.18268
-0.487	0.30549	0.18448
-0.486	0.30574	0.18628
-0.485	0.30599	0.1881
-0.484	0.30624	0.18991
-0.483	0.30648	0.19174
-0.482	0.30673	0.19357
-0.481	0.30698	0.19541
-0.48	0.30722	0.19725
-0.479	0.30747	0.1991
-0.478	0.30772	0.20096
-0.477	0.30796	0.20283
-0.476	0.30821	0.2047
-0.475	0.30845	0.20657
-0.474	0.30869	0.20846
-0.473	0.30894	0.21035
-0.472	0.30918	0.21224
-0.471	0.30942	0.21415
-0.47	0.30967	0.21605
-0.469	0.30991	0.21797
-0.468	0.31015	0.21989
-0.467	0.31039	0.22182
-0.466	0.31063	0.22375
-0.465	0.31087	0.22569
-0.464	0.31111	0.22763
-0.463	0.31135	0.22958
-0.462	0.31159	0.23154
-0.461	0.31183	0.2335
-0.46	0.31207	0.23547
-0.459	0.31231	0.23744
-0.458	0.31255	0.23942
-0.457	0.31278	0.2414
-0.456	0.31302	0.24339
-0.455	0.31326	0.24539
-0.454	0.31349	0.24739
-0.453	0.31373	0.2494
-0.452	0.31397	0.25141
-0.451	0.3142	0.25343
-0.45	0.31444	0.25545
-0.449	0.31467	0.25748
-0.448	0.3149	0.25951
-0.447	0.31514	0.26155
-0.446	0.31537	0.2636
-0.445	0.3156	0.26564
-0.444	0.31583	0.2677
-0.443	0.31607	0.26976
-0.442	0.3163	0.27182
-0.441	0.31653	0.27389
-0.44	0.31676	0.27596
-0.439	0.31699	0.27804
-0.438	0.31722	0.28013
-0.437	0.31745	0.28221
-0.436	0.31768	0.28431
-0.435	0.31791	0.2864
-0.434	0.31813	0.28851
-0.433	0.31836	0.29061
-0.432	0.31859	0.29272
-0.431	0.31881	0.29484
-0.43	0.31904	0.29696
-0.429	0.31927	0.29908
-0.428	0.31949	0.30121
-0.427	0.31972	0.30335
-0.426	0.31994	0.30548
-0.425	0.32017	0.30763
-0.424	0.32039	0.30977
-0.423	0.32061	0.31192
-0.422	0.32084	0.31408
-0.421	0.32106	0.31623
-0.42	0.32128	0.3184
-0.419	0.3215	0.32056
-0.418	0.32172	0.32273
-0.417	0.32194	0.3249
-0.416	0.32217	0.32708
-0.415	0.32239	0.32926
-0.414	0.3226	0.33145
-0.413	0.32282	0.33364
-0.412	0.32304	0.33583
-0.411	0.32326	0.33802
-0.41	0.32348	0.34022
-0.409	0.3237	0.34243
-0.408	0.32391	0.34463
-0.407	0.32413	0.34684
-0.406	0.32435	0.34905
-0.405	0.32456	0.35127
-0.404	0.32478	0.35349
-0.403	0.32499	0.35571
-0.402	0.3252	0.35794
-0.401	0.32542	0.36017
-0.4	0.32563	0.3624
-0.399	0.32584	0.36463
-0.398	0.32606	0.36687
-0.397	0.32627	0.36911
-0.396	0.32648	0.37135
-0.395	0.32669	0.3736
-0.394	0.3269	0.37585
-0.393	0.32711	0.3781
-0.392	0.32732	0.38035
-0.391	0.32753	0.38261
-0.39	0.32774	0.38487
-0.389	0.32795	0.38713
-0.388	0.32816	0.38939
-0.387	0.32837	0.39166
-0.386	0.32857	0.39393
-0.385	0.32878	0.3962
-0.384	0.32899	0.39847
-0.383	0.32919	0.40075
-0.382	0.3294	0.40303
-0.381	0.3296	0.40531
-0.38	0.32981	0.40759
-0.379	0.33001	0.40987
-0.378	0.33021	0.41216
-0.377	0.33042	0.41445
-0.376	0.33062	0.41674
-0.375	0.33082	0.41903
-0.374	0.33102	0.42132
-0.373	0.33122	0.42362
-0.372	0.33143	0.42591
-0.371	0.33163	0.42821
-0.37	0.33183	0.43051
-0.369	0.33202	0.43281
-0.368	0.33222	0.43512
-0.367	0.33242	0.43742
-0.366	0.33262	0.43973
-0.365	0.33282	0.44203
-0.364	0.33301	0.44434
-0.363	0.33321	0.44665
-0.362	0.33341	0.44896
-0.361	0.3336	0.45127
-0.36	0.3338	0.45359
-0.359	0.33399	0.4559
-0.358	0.33419	0.45821
-0.357	0.33438	0.46053
-0.356	0.33457	0.46285
-0.355	0.33477	0.46516
-0.354	0.33496	0.46748
-0.353	0.33515	0.4698
-0.352	0.33534	0.47212
-0.351	0.33553	0.47444
-0.35	0.33572	0.47676
-0.349	0.33591	0.47908
-0.348	0.3361	0.4814
-0.347	0.33629	0.48373
-0.346	0.33648	0.48605
-0.345	0.33667	0.48837
-0.344	0.33686	0.49069
-0.343	0.33704	0.49302
-0.342	0.33723	0.49534
-0.341	0.33742	0.49766
-0.34	0.3376	0.49999
-0.339	0.33779	0.50231
-0.338	0.33797	0.50464
-0.337	0.33816	0.50696
-0.336	0.33834	0.50928
-0.335	0.33852	0.51161
-0.334	0.33871	0.51393
-0.333	0.33889	0.51625
-0.332	0.33907	0.51857
-0.331	0.33925	0.5209
-0.33	0.33943	0.52322
-0.329	0.33961	0.52554
-0.328	0.33979	0.52786
-0.327	0.33997	0.53018
-0.326	0.34015	0.5325
-0.325	0.34033	0.53482
-0.324	0.34051	0.53713
-0.323	0.34069	0.53945
-0.322	0.34086	0.54177
-0.321	0.34104	0.54408
-0.32	0.34122	0.5464
-0.319	0.34139	0.54871
-0.318	0.34157	0.55102
-0.317	0.34174	0.55334
-0.316	0.34192	0.55565
-0.315	0.34209	0.55796
-0.314	0.34226	0.56026
-0.313	0.34243	0.56257
-0.312	0.34261	0.56488
-0.311	0.34278	0.56718
-0.31	0.34295	0.56948
-0.309	0.34312	0.57178
-0.308	0.34329	0.57408
-0.307	0.34346	0.57638
-0.306	0.34363	0.57868
-0.305	0.3438	0.58097
-0.304	0.34397	0.58326
-0.303	0.34413	0.58556
-0.302	0.3443	0.58784
-0.301	0.34447	0.59013
-0.3	0.34463	0.59242
-0.299	0.3448	0.5947
-0.298	0.34496	0.59698
-0.297	0.34513	0.59926
-0.296	0.34529	0.60154
-0.295	0.34546	0.60381
-0.294	0.34562	0.60609
-0.293	0.34578	0.60836
-0.292	0.34594	0.61063
-0.291	0.34611	0.61289
-0.29	0.34627	0.61516
-0.289	0.34643	0.61742
-0.288	0.34659	0.61968
-0.287	0.34675	0.62193
-0.286	0.34691	0.62419
-0.285	0.34706	0.62644
-0.284	0.34722	0.62868
-0.283	0.34738	0.63093
-0.282	0.34754	0.63317
-0.281	0.34769	0.63541
-0.28	0.34785	0.63765
-0.279	0.348	0.63988
-0.278	0.34816	0.64211
-0.277	0.34831	0.64434
-0.276	0.34847	0.64657
-0.275	0.34862	0.64879
-0.274	0.34877	0.65101
-0.273	0.34893	0.65322
-0.272	0.34908	0.65543
-0.271	0.34923	0.65764
-0.27	0.34938	0.65985
-0.269	0.34953	0.66205
-0.268	0.34968	0.66425
-0.267	0.34983	0.66644
-0.266	0.34998	0.66863
-0.265	0.35013	0.67082
-0.264	0.35028	0.67301
-0.263	0.35042	0.67519
-0.262	0.35057	0.67736
-0.261	0.35072	0.67954
-0.26	0.35086	0.6817
-0.259	0.35101	0.68387
-0.258	0.35115	0.68603
-0.257	0.35129	0.68819
-0.256	0.35144	0.69034
-0.255	0.35158	0.69249
-0.254	0.35172	0.69464
-0.253	0.35187	0.69678
-0.252	0.35201	0.69891
-0.251	0.35215	0.70104
-0.25	0.35229	0.70317
-0.249	0.35243	0.7053
-0.248	0.35257	0.70742
-0.247	0.35271	0.70953
-0.246	0.35284	0.71164
-0.245	0.35298	0.71375
-0.244	0.35312	0.71585
-0.243	0.35326	0.71794
-0.242	0.35339	0.72004
-0.241	0.35353	0.72212
-0.24	0.35366	0.72421
-0.239	0.3538	0.72628
-0.238	0.35393	0.72836
-0.237	0.35407	0.73042
-0.236	0.3542	0.73249
-0.235	0.35433	0.73454
-0.234	0.35446	0.7366
-0.233	0.35459	0.73864
-0.232	0.35473	0.74069
-0.231	0.35486	0.74272
-0.23	0.35499	0.74476
-0.229	0.35512	0.74678
-0.228	0.35524	0.74881
-0.227	0.35537	0.75082
-0.226	0.3555	0.75283
-0.225	0.35563	0.75484
-0.224	0.35575	0.75684
-0.223	0.35588	0.75883
-0.222	0.35601	0.76082
-0.221	0.35613	0.76281
-0.22	0.35625	0.76478
-0.219	0.35638	0.76676
-0.218	0.3565	0.76872
-0.217	0.35662	0.77068
-0.216	0.35675	0.77264
-0.215	0.35687	0.77459
-0.214	0.35699	0.77653
-0.213	0.35711	0.77847
-0.212	0.35723	0.7804
-0.211	0.35735	0.78232
-0.21	0.35747	0.78424
-0.209	0.35759	0.78616
-0.208	0.35771	0.78806
-0.207	0.35782	0.78996
-0.206	0.35794	0.79186
-0.205	0.35806	0.79375
-0.204	0.35817	0.79563
-0.203	0.35829	0.79751
-0.202	0.3584	0.79937
-0.201	0.35852	0.80124
-0.2	0.35863	0.80309
-0.199	0.35874	0.80494
-0.198	0.35886	0.80679
-0.197	0.35897	0.80862
-0.196	0.35908	0.81045
-0.195	0.35919	0.81228
-0.194	0.3593	0.81409
-0.193	0.35941	0.8159
-0.192	0.35952	0.81771
-0.191	0.35963	0.8195
-0.19	0.35974	0.82129
-0.189	0.35984	0.82308
-0.188	0.35995	0.82485
-0.187	0.36006	0.82662
-0.186	0.36016	0.82838
-0.185	0.36027	0.83014
-0.184	0.36037	0.83188
-0.183	0.36048	0.83363
-0.182	0.36058	0.83536
-0.181	0.36068	0.83708
-0.18	0.36079	0.8388
-0.179	0.36089	0.84052
-0.178	0.36099	0.84222
-0.177	0.36109	0.84392
-0.176	0.36119	0.84561
-0.175	0.36129	0.84729
-0.174	0.36139	0.84896
-0.173	0.36149	0.85063
-0.172	0.36159	0.85229
-0.171	0.36169	0.85394
-0.17	0.36178	0.85559
-0.169	0.36188	0.85722
-0.168	0.36198	0.85885
-0.167	0.36207	0.86047
-0.166	0.36217	0.86209
-0.165	0.36226	0.86369
-0.164	0.36235	0.86529
-0.163	0.36245	0.86688
-0.162	0.36254	0.86847
-0.161	0.36263	0.87004
-0.16	0.36272	0.87161
-0.159	0.36281	0.87317
-0.158	0.36291	0.87472
-0.157	0.363	0.87626
-0.156	0.36308	0.87779
-0.155	0.36317	0.87932
-0.154	0.36326	0.88084
-0.153	0.36335	0.88235
-0.152	0.36344	0.88385
-0.151	0.36352	0.88534
-0.15	0.36361	0.88683
-0.149	0.36369	0.88831
-0.148	0.36378	0.88978
-0.147	0.36386	0.89124
-0.146	0.36395	0.89269
-0.145	0.36403	0.89413
-0.144	0.36411	0.89557
-0.143	0.36419	0.89699
-0.142	0.36428	0.89841
-0.141	0.36436	0.89982
-0.14	0.36444	0.90122
-0.139	0.36452	0.90261
-0.138	0.3646	0.904
-0.137	0.36467	0.90537
-0.136	0.36475	0.90674
-0.135	0.36483	0.9081
-0.134	0.36491	0.90945
-0.133	0.36498	0.91079
-0.132	0.36506	0.91212
-0.131	0.36513	0.91344
-0.13	0.36521	0.91475
-0.129	0.36528	0.91606
-0.128	0.36536	0.91735
-0.127	0.36543	0.91864
-0.126	0.3655	0.91992
-0.125	0.36557	0.92119
-0.124	0.36564	0.92245
-0.123	0.36572	0.9237
-0.122	0.36579	0.92494
-0.121	0.36586	0.92617
-0.12	0.36592	0.92739
-0.119	0.36599	0.92861
-0.118	0.36606	0.92981
-0.117	0.36613	0.93101
-0.116	0.36619	0.93219
-0.115	0.36626	0.93337
-0.114	0.36633	0.93454
-0.113	0.36639	0.9357
-0.112	0.36646	0.93685
-0.111	0.36652	0.93799
-0.11	0.36658	0.93912
-0.109	0.36665	0.94024
-0.108	0.36671	0.94135
-0.107	0.36677	0.94245
-0.106	0.36683	0.94354
-0.105	0.36689	0.94462
-0.104	0.36695	0.9457
-0.103	0.36701	0.94676
-0.102	0.36707	0.94782
-0.101	0.36713	0.94886
-0.1	0.36718	0.9499
-0.099	0.36724	0.95092
-0.098	0.3673	0.95194
-0.097	0.36735	0.95294
-0.096	0.36741	0.95394
-0.095	0.36746	0.95492
-0.094	0.36752	0.9559
-0.093	0.36757	0.95687
-0.092	0.36762	0.95782
-0.091	0.36768	0.95877
-0.09	0.36773	0.95971
-0.089	0.36778	0.96064
-0.088	0.36783	0.96155
-0.087	0.36788	0.96246
-0.086	0.36793	0.96336
-0.085	0.36798	0.96425
-0.084	0.36803	0.96512
-0.083	0.36807	0.96599
-0.082	0.36812	0.96685
-0.081	0.36817	0.9677
-0.08	0.36821	0.96854
-0.079	0.36826	0.96936
-0.078	0.36831	0.97018
-0.077	0.36835	0.97099
-0.076	0.36839	0.97179
-0.075	0.36844	0.97257
-0.074	0.36848	0.97335
-0.073	0.36852	0.97412
-0.072	0.36856	0.97487
-0.071	0.3686	0.97562
-0.07	0.36864	0.97636
-0.069	0.36868	0.97708
-0.068	0.36872	0.9778
-0.067	0.36876	0.9785
-0.066	0.3688	0.9792
-0.065	0.36884	0.97988
-0.064	0.36887	0.98056
-0.063	0.36891	0.98122
-0.062	0.36895	0.98188
-0.061	0.36898	0.98252
-0.06	0.36902	0.98315
-0.059	0.36905	0.98378
-0.058	0.36908	0.98439
-0.057	0.36912	0.98499
-0.056	0.36915	0.98558
-0.055	0.36918	0.98616
-0.054	0.36921	0.98673
-0.053	0.36924	0.98729
-0.052	0.36927	0.98784
-0.051	0.3693	0.98838
-0.05	0.36933	0.98891
-0.049	0.36936	0.98943
-0.048	0.36938	0.98994
-0.047	0.36941	0.99044
-0.046	0.36944	0.99092
-0.045	0.36946	0.9914
-0.044	0.36949	0.99187
-0.043	0.36951	0.99232
-0.042	0.36954	0.99277
-0.041	0.36956	0.9932
-0.04	0.36958	0.99362
-0.039	0.36961	0.99404
-0.038	0.36963	0.99444
-0.037	0.36965	0.99483
-0.036	0.36967	0.99521
-0.035	0.36969	0.99558
-0.034	0.36971	0.99594
-0.033	0.36973	0.99629
-0.032	0.36975	0.99663
-0.031	0.36976	0.99695
-0.03	0.36978	0.99727
-0.029	0.3698	0.99758
-0.028	0.36981	0.99787
-0.027	0.36983	0.99816
-0.026	0.36984	0.99843
-0.025	0.36986	0.9987
-0.024	0.36987	0.99895
-0.023	0.36989	0.99919
-0.022	0.3699	0.99942
-0.021	0.36991	0.99964
-0.02	0.36992	0.99985
-0.019	0.36993	1.00005
-0.018	0.36994	1.00024
-0.017	0.36995	1.00042
-0.016	0.36996	1.00059
-0.015	0.36997	1.00074
-0.014	0.36998	1.00089
-0.013	0.36998	1.00102
-0.012	0.36999	1.00115
-0.011	0.37	1.00126
-0.01	0.37	1.00136
-0.009	0.37001	1.00145
-0.008	0.37001	1.00153
-0.007	0.37002	1.0016
-0.006	0.37002	1.00166
-0.005	0.37002	1.00171
-0.004	0.37002	1.00175
-0.003	0.37003	1.00178
-0.002	0.37003	1.00179
[truncated: 2,002 more rows]
